# Supplementary material for: Benzoxazinoid‐mediated microbiome feedbacks enhance Arabidopsis growth and defence
Source: New Phytol. 2026 Mar 17;250(5):3334–48. doi: 10.1111/nph.71098 (PMC13150306; doi:10.1111/nph.71098)
Supplement: Supplementary file 4 — Table S6 Shoot transcriptome. Table S7 Root transcriptome. Table S8 Shoot co‐expression analysis. Table S9 Root co‐expression analysis. Table S10 List of exemplary genes from the transcriptome analysis. Please note: Wiley is not responsible for the content or functionality of any Supporting Information supplied by the authors. Any queries (other than missing material) should be directed to the New Phytologist Central Office. [file NPH-250-3334-s003.xlsx]

## Sheet: Information
New Phytologist Supporting Information
Article title: Benzoxazinoid-mediated microbiome feedbacks enhance Arabidopsis growth and defence
Authors: Katja Stengele, Lea Stauber, Lisa Thoenen, Henry Janse van Rensburg, Viola D’Adda, Klaus Schlaeppi
Article acceptance date: 21 February 2026

## Sheet: Table S6
Supplementary Table 6: Shoot transcriptome. List of significantly differentially expressed genes (adjusted p-value < 0.05, |log2 fold change|>1) in shoots as inferred with DESeq2
GeneID	baseMean	log2 fold change	lfcSE	stat	p- value	adjusted p- value
AT2G42560	54.2848	9.2367	1.75469	5.26402	1.4094e-07	1.26481e-05
AT5G22470	22.8002	7.40122	1.1686	6.33341	2.39798e-10	1.30275e-07
AT5G35660	27.7447	7.10395	1.43754	4.94175	7.74225e-07	4.62562e-05
AT4G10250	14.5275	6.74689	1.3176	5.1206	3.04559e-07	2.27449e-05
AT1G52690	5988.13	6.11718	1.16633	5.24481	1.56444e-07	1.3538e-05
AT1G50930	19.2272	6.02778	1.19956	5.02497	5.03499e-07	3.34687e-05
AT1G43160	80.3007	5.81994	1.20428	4.83271	1.34684e-06	7.0097e-05
AT3G17520	6317.52	5.71954	1.0998	5.20052	1.98735e-07	1.62867e-05
AT1G72760	15.3967	5.69047	1.04074	5.46772	4.55852e-08	5.79102e-06
AT4G31830	48.5905	5.63263	1.02684	5.48538	4.12591e-08	5.35558e-06
AT3G02480	2882.03	5.56912	1.00523	5.54013	3.0225e-08	4.27998e-06
AT4G23520	6.31722	5.53985	1.34167	4.12907	3.64232e-05	0.000769035
AT5G04380	13.6305	5.48103	1.35004	4.05989	4.90959e-05	0.000955923
AT1G66550	5.37322	5.29291	1.5719	3.36721	0.00075933	0.00683658
AT2G42000	3.53073	5.29085	1.78267	2.96793	0.00299813	0.0177374
AT4G09610	19.5286	5.28211	0.982333	5.37711	7.56896e-08	8.02009e-06
AT3G43205	3.36756	5.22556	1.51602	3.44689	0.000567071	0.00551813
AT5G42510	6.69079	5.01983	1.65062	3.04118	0.00235651	0.0149702
AT4G09600	420.249	5.00186	1.15579	4.32765	1.5071e-05	0.000410336
AT3G11340	65.0841	4.90273	0.932349	5.25847	1.45262e-07	1.2877e-05
AT3G09640	12.204	4.89971	1.27877	3.83159	0.000127319	0.00186478
AT5G66780	166.785	4.88066	0.790092	6.17733	6.5193e-10	2.73815e-07
AT5G44310	29.6992	4.64069	0.975545	4.75702	1.96472e-06	9.15486e-05
AT5G49080	3.23072	4.55508	1.29727	3.51127	0.000445967	0.00466213
AT3G14880	3.24353	4.5407	1.31247	3.45967	0.000540837	0.00533666
AT5G13170	5800.48	4.52683	0.834424	5.42509	5.7924e-08	6.5789e-06
AT3G63040	4.68364	4.49078	1.18331	3.7951	0.000147585	0.00209426
AT5G66400	69718.5	4.43367	0.827834	5.35575	8.52038e-08	8.56239e-06
AT5G50770	2.98125	4.42652	1.53953	2.87524	0.00403716	0.0219301
AT3G12960	35.5964	4.41541	0.919436	4.8023	1.56851e-06	7.84908e-05
AT5G07330	89.4993	4.4136	0.886569	4.97829	6.4147e-07	3.99227e-05
AT5G52300	15094.6	4.36591	0.834826	5.22973	1.69759e-07	1.42932e-05
AT1G11230	2.66208	4.25783	1.4202	2.99805	0.00271717	0.016579
AT2G38240	58.7303	4.25675	1.61915	2.62901	0.00856349	0.0374837
AT1G22990	592.125	4.21547	0.789387	5.34019	9.28499e-08	9.20353e-06
AT1G77950	11.2713	4.19052	0.98022	4.27508	1.91069e-05	0.000481168
AT5G06755	2.51535	4.16147	1.40549	2.96086	0.00306781	0.0180128
AT3G46230	48.8158	4.13937	0.765268	5.40905	6.33605e-08	7.08566e-06
AT5G46960	5.42492	4.11542	1.59663	2.57756	0.00995008	0.0413456
AT2G17680	75.5038	4.11266	0.765797	5.37044	7.85453e-08	8.20601e-06
AT5G45690	9.06461	4.08568	1.17369	3.48106	0.000499431	0.00503517
AT4G35690	8.66098	4.05357	0.848615	4.7767	1.78198e-06	8.5594e-05
AT1G27461	17.7762	4.00744	1.06151	3.77522	0.000159864	0.00221062
AT1G54870	2.25042	3.99825	1.3451	2.97247	0.00295416	0.0175535
AT3G03620	38.5527	3.99793	1.03931	3.84672	0.000119708	0.00179414
AT2G35300	67.1605	3.89581	0.891745	4.36875	1.24959e-05	0.000355277
AT2G23110	12.1668	3.86046	0.769815	5.01479	5.30923e-07	3.47683e-05
AT5G35640	3.09562	3.85198	1.23736	3.11305	0.00185163	0.0127097
AT5G07450	16.2702	3.81374	0.677958	5.62533	1.85153e-08	2.91839e-06
AT5G06760	8155.41	3.7597	0.86882	4.32736	1.5091e-05	0.000410336
AT3G20360	1.87648	3.74288	1.2597	2.97125	0.0029659	0.0176041
AT4G32510	8.6609	3.73246	1.13388	3.29175	0.000995663	0.00818864
AT3G50970	3121.14	3.71753	0.808866	4.59598	4.30724e-06	0.000163638
AT3G59850	5.42222	3.69178	0.935568	3.94603	7.94573e-05	0.00134528
AT1G27990	4.18927	3.69107	1.2639	2.92037	0.00349611	0.0197053
AT1G60970	51.8235	3.69075	0.598734	6.16425	7.08163e-10	2.8078e-07
AT4G12580	639.852	3.66569	0.528504	6.93596	4.03472e-12	3.82545e-09
AT1G12064	6.68735	3.65708	0.75877	4.81975	1.43741e-06	7.35576e-05
AT5G05220	100.622	3.64165	0.661578	5.50448	3.70252e-08	4.98401e-06
AT5G62490	89.2898	3.61044	0.781326	4.62092	3.82051e-06	0.000150386
AT1G07540	16.5709	3.57233	0.68244	5.23464	1.65306e-07	1.39755e-05
AT4G21020	4.95278	3.5674	1.00201	3.56024	0.000370517	0.00404601
AT3G13784	222.189	3.53802	0.692127	5.11181	3.19088e-07	2.3508e-05
AT2G29380	19.6537	3.51655	0.873648	4.02514	5.69423e-05	0.0010595
AT3G01420	321.802	3.49272	1.24463	2.80623	0.00501244	0.0255711
AT1G30140	2.37338	3.45344	1.25412	2.75367	0.0058931	0.0286184
AT5G35643	16.5877	3.4348	0.721981	4.75746	1.96042e-06	9.15486e-05
AT3G15670	83.6716	3.34604	0.603552	5.54391	2.95787e-08	4.21584e-06
AT5G40382	34.4364	3.33602	0.777685	4.28967	1.78937e-05	0.000462783
AT5G09640	24.0864	3.2662	1.00992	3.2341	0.00122025	0.00938955
AT1G33950	8.33894	3.25839	1.06667	3.05472	0.00225268	0.0145038
AT5G15960	7064.33	3.25055	0.539347	6.02682	1.67214e-09	5.788e-07
AT5G12030	11.1311	3.19697	0.795048	4.0211	5.79278e-05	0.00107338
AT4G33467	32.2546	3.18999	0.852431	3.74222	0.000182399	0.00242831
AT2G47770	3355.45	3.15893	0.792915	3.98394	6.77815e-05	0.00119492
AT3G51810	35.725	3.15307	0.923557	3.41405	0.00064005	0.00604747
AT5G54990	1.97477	3.13628	1.19072	2.63394	0.00844001	0.0370772
AT1G16850	3208.49	3.12409	0.53369	5.85376	4.80591e-09	1.15168e-06
AT4G20190	4.61422	3.10621	1.01001	3.07541	0.00210211	0.0138697
AT2G18540	17.7664	3.10019	0.769068	4.0311	5.5516e-05	0.00104421
AT5G01300	873.921	3.03644	0.509378	5.96107	2.50586e-09	7.63375e-07
AT2G13810	68.7995	3.01876	0.756631	3.98974	6.61459e-05	0.00117463
AT2G07080	10.7024	2.98471	0.726031	4.11099	3.93966e-05	0.000816656
AT5G28237	40.0113	2.97596	1.1437	2.60205	0.00926677	0.0394457
AT1G80090	16.1537	2.93482	0.801462	3.66183	0.00025042	0.00304229
AT5G59580	8.37456	2.91511	0.971606	3.00031	0.00269709	0.0164836
AT1G72100	22.6986	2.91082	0.670912	4.33861	1.43387e-05	0.000396304
AT3G12955	37.8057	2.90487	0.769828	3.7734	0.000161039	0.00222264
AT1G02700	30.1429	2.89938	0.587919	4.93159	8.15618e-07	4.8332e-05
AT5G42290	76.8503	2.88591	0.804951	3.58521	0.000336813	0.00374966
AT3G46280	3.98132	2.88399	1.13718	2.5361	0.0112095	0.0449598
AT4G05540	5.67189	2.88195	1.08299	2.66112	0.00778823	0.034903
AT1G05340	674.663	2.88001	0.614061	4.69011	2.73063e-06	0.000115866
AT1G64110	2751.01	2.86402	0.881087	3.25055	0.00115183	0.00902547
AT5G04010	7.88242	2.79933	0.961266	2.91213	0.00358975	0.0200928
AT3G50980	187.335	2.79555	0.973558	2.87148	0.00408553	0.0220965
AT5G62800	30.3321	2.77875	0.782694	3.55024	0.000384879	0.00417772
AT1G47980	77.239	2.76537	0.734731	3.76379	0.000167359	0.00227958
AT3G60420	2.25798	2.75633	1.10612	2.4919	0.0127063	0.0490591
AT2G37870	5097	2.7544	0.597562	4.6094	4.0383e-06	0.000155864
AT5G50360	990.956	2.70366	0.891237	3.0336	0.00241655	0.0152349
AT4G01985	2766.99	2.6968	0.5891	4.57783	4.69824e-06	0.000175737
AT2G14620	114.179	2.67801	0.685348	3.90752	9.32491e-05	0.00152065
AT5G51760	13.6732	2.66881	0.625802	4.26462	2.0024e-05	0.000496761
AT5G51680	50.6653	2.62937	0.682471	3.85273	0.000116809	0.0017678
AT1G71390	22.6698	2.59694	0.887607	2.92577	0.003436	0.0194772
AT2G36640	30.1798	2.55674	0.457749	5.58545	2.3309e-08	3.38867e-06
AT5G62480	337.266	2.55376	0.542758	4.70516	2.53669e-06	0.000110194
AT5G52390	624.777	2.54486	0.571013	4.45674	8.32157e-06	0.000263762
AT4G06780	2.60616	2.52282	1.01513	2.48521	0.0129474	0.0497084
AT4G25790	3.3903	2.52251	0.985485	2.55967	0.0104772	0.0428821
AT3G62990	156.895	2.49854	0.622501	4.01371	5.97714e-05	0.00109717
AT4G36700	15.5025	2.49299	0.875832	2.84642	0.00442136	0.0233803
AT2G38340	16.67	2.48558	0.602658	4.12436	3.71773e-05	0.000780295
AT5G22545	184.837	2.44272	0.609377	4.00855	6.10938e-05	0.00111487
AT1G30220	792.16	2.44066	0.538167	4.53514	5.75655e-06	0.000202753
AT4G02360	552.446	2.4395	0.556889	4.38058	1.18365e-05	0.000339629
AT1G09080	542.878	2.42249	0.795851	3.04389	0.00233538	0.014865
AT5G24860	3.73532	2.40932	0.887984	2.71325	0.00666266	0.0312726
AT3G46660	39.1841	2.40655	0.943648	2.55026	0.0107643	0.0437534
AT1G07473	4.25115	2.40183	0.855086	2.80888	0.00497143	0.025413
AT3G55700	29.0907	2.39094	0.664347	3.59894	0.00031952	0.00361774
AT2G43570	5623.3	2.38908	0.535572	4.46081	8.16506e-06	0.000260696
AT5G26700	8.12987	2.38011	0.784679	3.03323	0.00241954	0.0152494
AT5G65500	12.8821	2.37391	0.761361	3.11798	0.00182095	0.0125504
AT1G61255	26.2556	2.36568	0.443964	5.32853	9.90082e-08	9.68194e-06
AT4G21320	326.264	2.36082	0.461934	5.11072	3.20928e-07	2.35639e-05
AT4G33550	2480.97	2.35638	0.557673	4.22539	2.3853e-05	0.000559916
AT2G40340	5.86968	2.34808	0.705633	3.32762	0.000875898	0.00752589
AT5G43840	1834.25	2.33366	0.785627	2.97044	0.00297369	0.0176263
AT1G33960	204.799	2.32855	0.723093	3.22026	0.00128073	0.0097449
AT3G57010	534.383	2.32143	0.40523	5.72868	1.01214e-08	1.90273e-06
AT4G11890	830.52	2.31957	0.575458	4.03081	5.55838e-05	0.00104421
AT1G80160	290.201	2.31217	0.606005	3.81543	0.000135946	0.00196031
AT2G14610	2094.44	2.31064	0.72843	3.17208	0.0015135	0.0110126
AT3G02410	172.699	2.306	0.424289	5.43498	5.48028e-08	6.35684e-06
AT2G37770	566.766	2.29773	0.798736	2.87671	0.0040184	0.0218745
AT5G59220	8456.65	2.28189	0.517418	4.41016	1.03295e-05	0.000307589
AT4G15910	4425.42	2.27627	0.595955	3.81953	0.000133706	0.00193351
AT1G24600	97.3973	2.26405	0.454865	4.97741	6.44416e-07	3.99227e-05
AT1G30190	766.789	2.26374	0.532864	4.24825	2.15449e-05	0.000522033
AT1G05100	264.36	2.25878	0.4669	4.83783	1.31263e-06	6.88088e-05
AT1G64820	6.27141	2.25679	0.661091	3.41374	0.000640783	0.00604916
AT5G25450	55.8265	2.25255	0.472151	4.77083	1.83468e-06	8.79318e-05
AT4G33905	838.682	2.24691	0.526841	4.26487	2.00022e-05	0.000496761
AT4G36950	52.1023	2.24353	0.809955	2.76994	0.00560658	0.0276988
AT5G66110	210.916	2.23791	0.492074	4.54791	5.41824e-06	0.000195622
AT4G17470	130.85	2.23698	0.594137	3.76509	0.000166486	0.0022733
AT1G09865	2.79564	2.23629	0.898452	2.48905	0.0128084	0.049305
AT3G28510	63.3308	2.22734	0.735657	3.02769	0.00246428	0.0154365
AT2G21820	788.671	2.2042	0.543007	4.05925	4.92305e-05	0.000957688
AT2G41190	14137.5	2.19828	0.468778	4.68938	2.74036e-06	0.000115866
AT4G25070	141.124	2.18625	0.449748	4.86105	1.16767e-06	6.25551e-05
AT2G21590	4371.59	2.16546	0.521068	4.1558	3.24146e-05	0.000706865
AT3G22840	17806.1	2.1526	0.761795	2.8257	0.00471779	0.0244489
AT4G25433	134.034	2.15139	0.586124	3.67053	0.000242047	0.00296702
AT1G68500	135.247	2.14448	0.46106	4.6512	3.30007e-06	0.000134765
AT1G01480	69.7973	2.1386	0.776844	2.75294	0.00590629	0.0286537
AT3G17180	133.802	2.13549	0.520264	4.10463	4.04968e-05	0.000831556
AT3G55880	3335.67	2.12245	0.478639	4.43435	9.23494e-06	0.000284444
AT5G64210	10.3382	2.12186	0.612172	3.46611	0.00052804	0.00523884
AT5G52310	25369.6	2.10235	0.415299	5.06227	4.14292e-07	2.89566e-05
AT3G53980	5844.75	2.10111	0.529313	3.96951	7.20218e-05	0.00125246
AT2G24850	1305.88	2.0969	0.562682	3.72661	0.000194071	0.00253723
AT4G12400	132.173	2.09625	0.365625	5.73333	9.84781e-09	1.88378e-06
AT4G10500	605.545	2.09102	0.555165	3.76649	0.000165557	0.00226635
AT5G45630	755.885	2.07963	0.649875	3.20004	0.00137407	0.0102582
AT3G04050	10.1404	2.0793	0.50291	4.13453	3.55681e-05	0.000757594
AT1G07985	231.849	2.07201	0.551986	3.75374	0.000174214	0.00235326
AT3G53040	8.50993	2.06368	0.698077	2.95624	0.00311417	0.0182262
AT3G03480	31.3361	2.05688	0.63026	3.26355	0.00110027	0.00876962
AT2G33520	4.57324	2.05366	0.736789	2.78731	0.0053148	0.0266341
AT1G75600	3.89508	2.0482	0.798366	2.56549	0.0103031	0.0424164
AT1G53830	25.2976	2.0403	0.439907	4.63802	3.51757e-06	0.000142315
AT3G24750	306.688	2.03537	0.520745	3.90858	9.28406e-05	0.00151684
AT4G04500	244	2.03271	0.522813	3.88803	0.00010106	0.00160044
AT5G48400	42.8283	2.01696	0.533115	3.78335	0.000154732	0.00216292
AT4G12410	32.4206	2.01375	0.540172	3.72797	0.000193026	0.00252964
AT5G24200	215.414	2.00639	0.609702	3.29077	0.00099914	0.00819107
AT4G33150	5416.96	2.00289	0.518208	3.86503	0.000111076	0.00170515
AT3G05660	756.642	1.9961	0.352768	5.65838	1.52811e-08	2.54378e-06
AT3G22560	218.065	1.97343	0.423784	4.65669	3.2133e-06	0.000132462
AT1G13310	5.7822	1.96571	0.718497	2.73586	0.00622173	0.0297603
AT5G24110	98.9834	1.9632	0.464853	4.22326	2.40789e-05	0.000564006
AT3G28007	846.11	1.96278	0.356852	5.50026	3.79227e-08	5.0735e-06
AT1G17870	2924.17	1.96262	0.359038	5.46634	4.59415e-08	5.79102e-06
AT4G14690	179.305	1.95911	0.458315	4.2746	1.91482e-05	0.000481168
AT4G08570	4095.3	1.94793	0.563516	3.45674	0.000546756	0.00537562
AT3G12580	6329.43	1.93324	0.551454	3.50572	0.000455372	0.00474453
AT2G29100	5.18401	1.9273	0.758884	2.53965	0.0110963	0.0446864
AT3G44290	15.7549	1.92124	0.680485	2.82334	0.00475257	0.0245649
AT4G39360	6.12056	1.92045	0.673113	2.85309	0.00432961	0.0230167
AT4G36600	130.387	1.91722	0.607407	3.15639	0.00159733	0.0114169
AT5G55893	4.60704	1.91497	0.740054	2.58761	0.0096645	0.0404921
AT2G33080	154.775	1.90493	0.495522	3.8443	0.000120897	0.00180524
AT1G23070	5.07564	1.90285	0.667635	2.85013	0.00437008	0.02317
AT3G01570	48.8317	1.90162	0.483294	3.9347	8.33012e-05	0.0013959
AT4G27850	13.8593	1.90126	0.572857	3.31891	0.000903706	0.00767411
AT5G53870	882.021	1.90011	0.373978	5.08082	3.75816e-07	2.66952e-05
AT3G03341	813.336	1.89785	0.431992	4.39324	1.11671e-05	0.000328483
AT3G49130	22.1228	1.88646	0.731237	2.57983	0.009885	0.0411378
AT3G57520	22555.5	1.88315	0.527943	3.56695	0.000361154	0.0039676
AT5G23160	20.1025	1.8823	0.442788	4.25103	2.1279e-05	0.000518664
AT4G27410	4805.79	1.86752	0.403332	4.63024	3.6525e-06	0.000145613
AT4G25990	200.945	1.85926	0.455895	4.07826	4.53745e-05	0.000896288
AT3G19390	43.9404	1.84787	0.412711	4.4774	7.55559e-06	0.000248514
AT1G24580	1801.94	1.84554	0.384809	4.79598	1.61884e-06	7.96002e-05
AT5G47530	26.4967	1.84237	0.582478	3.16299	0.00156157	0.0112321
AT1G16120	13.5126	1.83774	0.487831	3.76718	0.000165104	0.00226299
AT2G32300	11.4358	1.83698	0.706649	2.59956	0.00933427	0.039617
AT5G25110	543.026	1.83349	0.491167	3.73293	0.000189268	0.00249388
AT4G00700	957.946	1.83278	0.442258	4.14415	3.41069e-05	0.000736406
AT2G46950	68.8474	1.83183	0.525628	3.48502	0.000492096	0.00499355
AT1G57630	145.291	1.83093	0.551845	3.31783	0.000907198	0.00768809
AT1G56060	20.8585	1.82123	0.693575	2.62585	0.00864326	0.0377151
AT1G53625	14.0744	1.81308	0.672904	2.69441	0.00705125	0.0324197
AT1G51920	6.27969	1.80978	0.670235	2.70022	0.00692931	0.0321274
AT2G41800	58.4151	1.80823	0.542244	3.33471	0.000853879	0.00741502
AT3G22600	474.592	1.8052	0.465319	3.8795	0.000104671	0.00163438
AT1G66960	260.256	1.80139	0.467949	3.84953	0.000118344	0.00178104
AT3G30210	19.2406	1.79114	0.703212	2.54708	0.0108627	0.0440714
AT2G29370	60.9569	1.78929	0.544589	3.28558	0.00101774	0.0082934
AT1G22400	149.699	1.78806	0.454121	3.93742	8.2364e-05	0.00138546
AT3G59440	10.0894	1.78648	0.609034	2.9333	0.00335382	0.0191809
AT1G57590	2742.57	1.78515	0.418106	4.2696	1.9582e-05	0.000489146
AT3G21320	10.9443	1.78054	0.616893	2.8863	0.00389805	0.021373
AT5G64510	417.25	1.77973	0.323011	5.50983	3.59189e-08	4.86512e-06
AT1G04123	4.62951	1.77633	0.688809	2.57884	0.0099132	0.0412316
AT1G53080	11.3	1.76374	0.550091	3.20627	0.00134469	0.010104
AT2G18550	38.8989	1.76202	0.441821	3.98808	6.66089e-05	0.00117967
AT5G24770	2677.95	1.76084	0.59511	2.95885	0.00308793	0.0180969
AT3G24900	137.971	1.76038	0.494355	3.56097	0.000369491	0.00403682
AT3G25010	1532.48	1.7598	0.39354	4.47172	7.75919e-06	0.000251945
AT5G37540	1538.73	1.75846	0.390612	4.50181	6.7377e-06	0.000227797
AT3G57260	11790.3	1.74917	0.46591	3.75431	0.00017382	0.00234997
AT3G04395	12.1888	1.74712	0.475472	3.67449	0.000238323	0.00293789
AT3G13672	2554.75	1.73799	0.46205	3.76148	0.000168911	0.00229213
AT1G62620	182.239	1.73055	0.335869	5.15243	2.57127e-07	1.98836e-05
AT2G34500	107.68	1.73048	0.559908	3.09064	0.00199723	0.0134093
AT1G66465	44.3854	1.72404	0.511104	3.37317	0.00074307	0.00673489
AT3G22565	20.8778	1.717	0.617909	2.77872	0.00545731	0.0271407
AT3G28210	54.7704	1.71514	0.642908	2.66779	0.00763527	0.0344227
AT3G60966	49.5341	1.70146	0.48602	3.5008	0.000463855	0.00479625
AT5G53710	341.163	1.69859	0.415484	4.08822	4.34694e-05	0.000872067
AT1G69260	2833.57	1.6981	0.426002	3.98612	6.71622e-05	0.00118592
AT1G68640	138.54	1.69796	0.197249	8.60822	7.42055e-18	4.0455e-14
AT5G52640	802.824	1.69272	0.262442	6.44989	1.11933e-10	6.97407e-08
AT2G34850	678.031	1.69137	0.312797	5.40724	6.40036e-08	7.12105e-06
AT4G20320	1105.8	1.69005	0.378945	4.45988	8.20057e-06	0.000261065
AT1G09500	295.485	1.6897	0.437185	3.86495	0.000111112	0.00170515
AT3G50770	686.741	1.68502	0.407553	4.13449	3.55747e-05	0.000757594
AT1G01680	125.092	1.68451	0.550095	3.06222	0.00219701	0.0142632
AT3G61450	29.5342	1.67682	0.355034	4.723	2.3239e-06	0.000102794
AT3G57460	171.463	1.67546	0.503656	3.32659	0.000879144	0.00754783
AT5G03190	10012	1.67312	0.222388	7.52342	5.3363e-14	1.0579e-10
AT3G14360	497.995	1.67044	0.367699	4.54295	5.54729e-06	0.000198898
AT1G10810	11.7309	1.65032	0.527069	3.13112	0.00174139	0.0121528
AT3G46520	7.31283	1.6483	0.498512	3.30645	0.000944869	0.00789454
AT1G65610	8.0544	1.62213	0.554106	2.92748	0.00341721	0.0194212
AT1G53470	43.5937	1.61771	0.515679	3.13705	0.00170656	0.0119894
AT3G53230	1447.54	1.61282	0.254911	6.32701	2.49965e-10	1.30275e-07
AT3G51440	297.717	1.60677	0.413891	3.88211	0.000103555	0.00162463
AT3G15280	21.4531	1.60425	0.387597	4.13897	3.48875e-05	0.000748075
AT1G60680	56.2882	1.59859	0.363584	4.39677	1.09876e-05	0.000323793
AT5G02640	62.0554	1.59727	0.314422	5.08001	3.77421e-07	2.67222e-05
AT2G42540	18488.2	1.59482	0.429034	3.71724	0.000201411	0.00259431
AT5G59845	32.7523	1.5939	0.508995	3.13147	0.00173933	0.0121452
AT4G31354	22.9104	1.59203	0.381008	4.17847	2.93478e-05	0.000654385
AT1G53100	81.0624	1.58108	0.606244	2.608	0.00910729	0.0390299
AT3G62090	1020.65	1.57866	0.53523	2.94949	0.00318296	0.0185293
AT5G57810	51.2827	1.57613	0.366205	4.30395	1.67781e-05	0.000442418
AT4G30460	2241.08	1.57457	0.300322	5.24294	1.58042e-07	1.36222e-05
AT3G22910	65.1931	1.57334	0.359663	4.37447	1.21727e-05	0.000347904
AT1G77510	3674.26	1.56594	0.318918	4.91018	9.09941e-07	5.24949e-05
AT2G12400	2560.43	1.56327	0.297788	5.24962	1.52414e-07	1.32948e-05
AT4G33020	27.1595	1.56242	0.577652	2.70478	0.00683506	0.0318148
AT4G30830	296.279	1.55716	0.406265	3.83287	0.000126655	0.00185741
AT5G62040	343.548	1.55672	0.535435	2.9074	0.00364452	0.020342
AT5G16600	335.86	1.55474	0.228946	6.79088	1.1145e-11	9.34762e-09
AT4G17030	8184.4	1.55114	0.288994	5.36736	7.98954e-08	8.23448e-06
AT4G19230	402.981	1.551	0.36982	4.19393	2.74158e-05	0.000622119
AT1G10970	1737.57	1.55085	0.361924	4.28501	1.82728e-05	0.000468244
AT2G47870	35.116	1.54939	0.387357	3.9999	6.33685e-05	0.00114299
AT2G32510	89.4698	1.5441	0.444808	3.47139	0.000517771	0.00516515
AT5G13210	344.41	1.54366	0.376713	4.0977	4.17272e-05	0.000846552
AT5G38250	59.3628	1.54067	0.435385	3.53865	0.000402184	0.00432242
AT2G16990	1498.59	1.53971	0.271633	5.66834	1.44191e-08	2.42243e-06
AT3G55940	660.296	1.53257	0.280784	5.4582	4.80981e-08	5.95877e-06
AT1G12672	138.524	1.52368	0.392825	3.87878	0.000104984	0.00163644
AT5G12930	204.574	1.52121	0.211658	7.18713	6.61693e-13	9.01846e-10
AT4G32920	2367.68	1.51291	0.236882	6.38676	1.69436e-10	9.72337e-08
AT3G22231	1231.66	1.51209	0.539739	2.80152	0.00508623	0.0258063
AT5G06655	4.91451	1.51122	0.599878	2.51921	0.0117617	0.0464896
AT5G10410	475.315	1.51115	0.344773	4.38302	1.17046e-05	0.000337622
AT2G27690	91.6035	1.50932	0.418637	3.60533	0.000311755	0.00354596
AT5G09930	651.307	1.50615	0.3418	4.40651	1.05048e-05	0.000312095
AT2G04450	439.142	1.49722	0.576906	2.59526	0.00945207	0.0399615
AT2G38465	84.8907	1.49656	0.493541	3.03229	0.00242704	0.0152746
AT4G18280	1963.68	1.4947	0.256754	5.82154	5.83068e-09	1.28375e-06
AT2G47780	636.302	1.49137	0.300839	4.95737	7.14533e-07	4.35425e-05
AT2G32680	2048.88	1.49114	0.278301	5.358	8.41486e-08	8.49551e-06
AT2G46680	11032.9	1.48852	0.360831	4.12526	3.70321e-05	0.000778746
AT3G13950	128.353	1.48463	0.438707	3.38411	0.000714105	0.00654306
AT1G80110	1054.39	1.47711	0.346914	4.25784	2.06413e-05	0.000506897
AT1G07500	505.82	1.4755	0.507325	2.90839	0.0036329	0.0202956
AT3G05890	123.199	1.47388	0.447261	3.29535	0.000983003	0.00811061
AT3G50480	2244.92	1.47295	0.373741	3.94111	8.11046e-05	0.00136892
AT3G27025	58.1822	1.47231	0.546932	2.69194	0.00710369	0.0325921
AT1G04980	594.088	1.46768	0.298507	4.91674	8.79971e-07	5.1036e-05
AT1G01470	12372.3	1.46319	0.304396	4.80687	1.53311e-06	7.73902e-05
AT1G58225	685.082	1.45434	0.309516	4.69876	2.61745e-06	0.000113026
AT2G02810	731.773	1.45413	0.268819	5.40933	6.32599e-08	7.08566e-06
AT1G07120	38.5121	1.45319	0.314209	4.62493	3.74724e-06	0.000148371
AT5G01520	4065.83	1.45048	0.327044	4.43512	9.20212e-06	0.000284444
AT3G51238	65.2706	1.44991	0.241552	6.00248	1.94323e-09	6.51939e-07
AT3G60540	145.81	1.44886	0.389717	3.71772	0.000201026	0.00259178
AT1G70300	1485.44	1.43874	0.421195	3.41584	0.000635848	0.00601559
AT1G54575	1841.39	1.43571	0.393134	3.65195	0.000260253	0.00313208
AT2G17840	3326.19	1.4302	0.395494	3.61625	0.000298903	0.0034506
AT4G09215	20.2056	1.42587	0.46887	3.04109	0.00235724	0.0149702
AT5G55460	410.217	1.4249	0.284072	5.01599	5.27624e-07	3.46563e-05
AT3G22235	2322.79	1.42428	0.47346	3.00825	0.0026276	0.0161864
AT5G20230	652.425	1.41487	0.380555	3.7179	0.000200883	0.00259178
AT1G20450	31002.6	1.41057	0.354172	3.98272	6.81311e-05	0.00119721
AT4G35560	3018.35	1.40965	0.259627	5.42953	5.65036e-08	6.45118e-06
AT5G63350	511.682	1.40688	0.508075	2.76904	0.00562215	0.0277488
AT1G62570	2131.36	1.40596	0.313274	4.48796	7.19077e-06	0.000239403
AT1G21790	1176.01	1.40117	0.326844	4.28697	1.81128e-05	0.000465999
AT4G23140	986.468	1.39975	0.326521	4.28687	1.81211e-05	0.000465999
AT5G58660	67.1159	1.39596	0.473698	2.94694	0.00320936	0.0186177
AT4G21570	6775.42	1.39587	0.297553	4.69115	2.7167e-06	0.000115709
AT3G03170	226.859	1.39549	0.372439	3.7469	0.000179035	0.00240323
AT5G55450	3352.33	1.39515	0.473332	2.94752	0.00320339	0.0186085
AT1G68765	11.6221	1.39418	0.507651	2.74633	0.00602654	0.0290883
AT4G14370	40.1515	1.39089	0.493045	2.82102	0.00478711	0.0246966
AT1G56550	102.212	1.38488	0.379094	3.65315	0.000259047	0.00312101
AT3G08970	302.356	1.38487	0.236551	5.85443	4.7864e-09	1.15168e-06
AT1G78600	345.253	1.38456	0.424442	3.26207	0.00110601	0.00879718
AT3G55840	188.867	1.38237	0.417222	3.31328	0.000922084	0.00776966
AT5G48570	441.527	1.38226	0.235391	5.87219	4.30079e-09	1.07801e-06
AT3G14440	1350.05	1.38142	0.290451	4.75612	1.97348e-06	9.15594e-05
AT2G36770	63.7874	1.37971	0.443191	3.11313	0.00185114	0.0127097
AT5G52740	189.41	1.37598	0.415758	3.30957	0.000934378	0.00784669
AT4G34131	63.5184	1.37471	0.447504	3.07195	0.00212663	0.0139525
AT1G26420	78.2381	1.37267	0.390584	3.5144	0.000440751	0.00462089
AT1G77450	1251.33	1.37231	0.366649	3.74284	0.000181953	0.00242533
AT5G11110	2173.46	1.37134	0.342095	4.00866	6.10636e-05	0.00111487
AT5G13200	1952.67	1.36783	0.322725	4.23838	2.25142e-05	0.000540118
AT3G11050	44.8262	1.3645	0.36495	3.73886	0.000184854	0.00244904
AT1G31750	236.804	1.36437	0.316312	4.31336	1.60789e-05	0.000430223
AT5G64450	17.9362	1.36356	0.353426	3.85813	0.00011426	0.00174121
AT2G25625	3801.47	1.35822	0.285083	4.76429	1.89524e-06	8.98469e-05
AT1G29640	538.431	1.3533	0.314939	4.29703	1.73099e-05	0.000450924
AT3G51240	9974.01	1.35014	0.497435	2.71421	0.00664339	0.0312115
AT3G48020	532.024	1.34669	0.506125	2.66077	0.00779612	0.0349312
AT4G19390	2124.49	1.34398	0.473723	2.83705	0.00455319	0.023868
AT1G09932	270.081	1.3431	0.367874	3.65099	0.000261233	0.00313695
AT2G15970	18275	1.3415	0.327374	4.09776	4.17176e-05	0.000846552
AT1G54100	21630	1.3411	0.377777	3.54999	0.00038525	0.00417968
AT2G44990	48.4235	1.33954	0.367283	3.64716	0.000265152	0.00316831
AT5G10760	3759.16	1.33925	0.312881	4.28038	1.86572e-05	0.000474745
AT4G21490	75.6553	1.33723	0.440486	3.0358	0.00239902	0.0151463
AT2G32190	38.7935	1.33593	0.503623	2.65264	0.00798647	0.0355576
AT3G51860	3942.76	1.33372	0.41214	3.2361	0.00121176	0.00934733
AT2G33590	5206.43	1.32433	0.24537	5.39725	6.76696e-08	7.47466e-06
AT5G66052	4185.93	1.32171	0.331885	3.98242	6.82169e-05	0.00119775
AT3G15534	86.7067	1.31822	0.41983	3.13989	0.00169014	0.0119162
AT2G29500	143.744	1.31806	0.296935	4.43889	9.0425e-06	0.000281298
AT3G60961	11.8255	1.31618	0.467107	2.81774	0.00483636	0.0248859
AT1G21750	7234.4	1.3129	0.293065	4.4799	7.46766e-06	0.000246738
AT2G20560	1298	1.31173	0.38351	3.42033	0.000625448	0.00595076
AT4G23450	239.733	1.30395	0.415138	3.141	0.00168373	0.0118826
AT1G20440	15392.8	1.29919	0.42946	3.02516	0.00248502	0.015546
AT5G40790	362.969	1.29589	0.381718	3.39487	0.000686608	0.0063633
AT1G58300	36.7083	1.28996	0.455531	2.83178	0.00462897	0.0241155
AT5G47550	2101.4	1.2884	0.242063	5.3226	1.02295e-07	9.93993e-06
AT4G02280	2880.87	1.28819	0.486122	2.64992	0.00805107	0.0357649
AT3G48240	1237.23	1.28743	0.344777	3.7341	0.000188385	0.00248524
AT1G79900	387.199	1.28643	0.444768	2.89235	0.00382367	0.0211149
AT4G14819	239.37	1.28196	0.319388	4.0138	5.975e-05	0.00109717
AT1G75040	8117.26	1.28039	0.462273	2.76977	0.00560959	0.0277074
AT2G28840	9340.74	1.2781	0.361925	3.5314	0.000413364	0.00441138
AT5G07080	308.853	1.27787	0.310997	4.10895	3.97459e-05	0.000820776
AT5G57670	48.203	1.27626	0.279175	4.57154	4.84159e-06	0.000180171
AT5G15190	646.618	1.27165	0.450197	2.82465	0.00473323	0.0244998
AT4G32870	641.648	1.27102	0.289326	4.39303	1.11782e-05	0.000328483
AT1G54160	1916.49	1.27054	0.26551	4.78528	1.70753e-06	8.31161e-05
AT3G55910	61.2691	1.27044	0.373304	3.40324	0.000665908	0.00622437
AT3G14280	2578.78	1.26984	0.355731	3.56965	0.000357461	0.00394093
AT5G42050	21762.7	1.26527	0.311074	4.06741	4.75391e-05	0.000932271
AT1G62290	1229.5	1.26116	0.318505	3.95961	7.50729e-05	0.00129008
AT4G03820	1341.78	1.25933	0.278229	4.52625	6.00409e-06	0.000208158
AT5G19875	2153.05	1.25395	0.276433	4.53617	5.72844e-06	0.000202136
AT2G17500	567.016	1.25315	0.350386	3.57649	0.000348235	0.00385284
AT2G46940	541.892	1.25158	0.358371	3.49243	0.000478656	0.00490279
AT4G16600	48.3777	1.25151	0.359863	3.47775	0.000505647	0.00508374
AT4G23493	103.947	1.25124	0.363474	3.44244	0.000576496	0.0055874
AT3G53400	2759.47	1.24912	0.150113	8.32118	8.70901e-17	3.79835e-13
AT3G15536	183.257	1.24889	0.385195	3.24224	0.00118596	0.00921153
AT1G07430	3090.43	1.24805	0.4244	2.94073	0.00327436	0.0188949
AT3G45870	27.1393	1.24497	0.449958	2.76686	0.00565982	0.0278613
AT2G43620	198.232	1.2427	0.495895	2.50597	0.0122117	0.0476983
AT1G49200	374.162	1.24021	0.385689	3.21558	0.00130183	0.0098578
AT4G37150	178.865	1.23795	0.237782	5.20624	1.92703e-07	1.59782e-05
AT4G34710	14605.3	1.2339	0.294153	4.19477	2.73144e-05	0.000621111
AT3G24090	511.464	1.23256	0.228478	5.39466	6.8654e-08	7.47466e-06
AT5G04250	177.885	1.23208	0.354341	3.4771	0.000506873	0.00508959
AT1G02660	418.878	1.23104	0.363595	3.38575	0.000709846	0.00651498
AT3G58150	65.9507	1.22834	0.493337	2.48986	0.0127795	0.0492285
AT3G29575	3163.58	1.22498	0.324358	3.77664	0.000158961	0.00220233
AT3G27895	9.72226	1.22468	0.417391	2.93412	0.00334492	0.0191501
AT2G35070	852.491	1.22442	0.488321	2.5074	0.0121622	0.0475528
AT5G04000	94.9067	1.22177	0.305699	3.99663	6.42508e-05	0.0011479
AT3G28270	15970.4	1.21902	0.339655	3.58898	0.00033197	0.00371408
AT5G62150	147.558	1.21796	0.470371	2.58935	0.0096156	0.0403574
AT1G12211	51.456	1.21663	0.283651	4.2892	1.79321e-05	0.000462783
AT4G23150	306.975	1.21569	0.382482	3.17842	0.00148079	0.0108252
AT5G60580	1780.49	1.21509	0.234775	5.17556	2.27232e-07	1.81511e-05
AT5G48650	112.577	1.21056	0.289073	4.18774	2.8175e-05	0.000634068
AT3G51330	462.434	1.20811	0.296048	4.08077	4.48867e-05	0.000890667
AT4G24910	20.9475	1.20498	0.394995	3.05062	0.00228369	0.0146277
AT5G23950	81.1147	1.19698	0.430268	2.78195	0.0054034	0.0269321
AT5G37670	197.259	1.19534	0.367959	3.24856	0.00115989	0.00907561
AT4G11910	452.366	1.19348	0.431911	2.76325	0.00572286	0.0280572
AT4G29520	697.256	1.19172	0.26709	4.46185	8.12558e-06	0.000260197
AT1G48750	1386.15	1.18871	0.27099	4.38656	1.15157e-05	0.000333626
AT5G02490	897.282	1.18734	0.263494	4.50613	6.602e-06	0.000224752
AT1G50400	8.02582	1.18709	0.472255	2.51366	0.0119485	0.0469264
AT3G15518	45.7188	1.18637	0.431377	2.7502	0.00595587	0.0288493
AT5G37550	414.456	1.18207	0.288996	4.09027	4.3088e-05	0.000865255
AT4G21323	51.9098	1.17928	0.449652	2.62266	0.00872471	0.0379836
AT5G00365	48.6142	1.17839	0.360238	3.27115	0.0010711	0.00859049
AT3G48510	160.14	1.17291	0.309833	3.78563	0.000153319	0.00215428
AT5G15860	2895.36	1.17257	0.265889	4.41001	1.03367e-05	0.000307589
AT4G04490	559.46	1.17127	0.264987	4.42009	9.86613e-06	0.00029758
AT3G15350	3188.43	1.17071	0.21997	5.32213	1.02558e-07	9.93993e-06
AT4G36240	1129.12	1.17038	0.252433	4.6364	3.54527e-06	0.00014317
AT2G30550	3991.52	1.16899	0.238844	4.89437	9.86204e-07	5.5587e-05
AT1G13990	2754.81	1.16824	0.259966	4.49383	6.99546e-06	0.000234332
AT3G05880	2372.17	1.16693	0.323125	3.61138	0.000304576	0.00348839
AT1G76590	951.957	1.1634	0.417332	2.78771	0.00530825	0.0266108
AT2G29110	100.817	1.16307	0.337329	3.44787	0.000565028	0.00550316
AT1G15310	250.368	1.16166	0.343944	3.37748	0.000731521	0.00665852
AT1G07900	566.885	1.16042	0.407586	2.84704	0.00441274	0.0233508
AT5G15500	9784.77	1.15764	0.354036	3.26983	0.00107612	0.00862438
AT5G17490	204.134	1.15352	0.375321	3.07343	0.00211616	0.0139207
AT3G49210	540.912	1.15208	0.281579	4.09147	4.28639e-05	0.000863893
AT3G19620	1252.49	1.14597	0.199818	5.73503	9.74944e-09	1.88147e-06
AT1G67365	1347.69	1.1458	0.372968	3.07212	0.00212547	0.0139525
AT1G33800	208.549	1.1415	0.166384	6.86065	6.855e-12	6.22863e-09
AT1G80820	275.33	1.13995	0.370637	3.07564	0.0021005	0.0138637
AT5G52810	800.058	1.13858	0.202671	5.61786	1.9334e-08	2.99019e-06
AT1G67370	17.5651	1.13377	0.380738	2.97782	0.00290305	0.0173491
AT2G46300	12.0591	1.13164	0.406819	2.78169	0.00540766	0.0269419
AT4G23310	118.326	1.13093	0.380284	2.9739	0.0029404	0.0175004
AT1G79450	59.5959	1.13021	0.343833	3.2871	0.00101224	0.00825807
AT1G71360	1006.52	1.13002	0.244581	4.62023	3.83306e-06	0.000150608
AT1G16515	518.987	1.12922	0.258619	4.36633	1.26349e-05	0.000357365
AT2G18100	303.705	1.12792	0.311808	3.61734	0.000297647	0.00344156
AT2G17120	2217.02	1.12666	0.224965	5.00815	5.49559e-07	3.56772e-05
AT3G57020	3205.88	1.1266	0.229048	4.91864	8.71471e-07	5.08133e-05
AT5G45310	1179.65	1.12611	0.414765	2.71505	0.00662648	0.0311833
AT3G57680	1194.47	1.12591	0.384248	2.93016	0.00338788	0.0193241
AT4G23220	403.33	1.12555	0.337813	3.33188	0.00086261	0.00745821
AT2G38400	1277.85	1.12312	0.277579	4.04611	5.2076e-05	0.000995043
AT2G47130	620.618	1.12301	0.3385	3.3176	0.000907959	0.00768809
AT3G11010	2224.22	1.11999	0.32188	3.47954	0.000502269	0.00505444
AT1G58270	5258.47	1.11823	0.301986	3.70293	0.000213121	0.00271028
AT5G01670	1042.83	1.11735	0.256385	4.3581	1.31198e-05	0.000367742
AT1G51860	40.2837	1.11712	0.386252	2.8922	0.00382549	0.0211196
AT4G24190	19311	1.11486	0.233316	4.7783	1.76782e-06	8.51014e-05
AT1G20350	84.5544	1.1082	0.26911	4.11803	3.82125e-05	0.00079818
AT2G32120	246.092	1.10425	0.264978	4.16733	3.08187e-05	0.000679538
AT1G15625	13.4494	1.10335	0.431764	2.55545	0.0106049	0.0432831
AT3G60415	2252.04	1.09736	0.288438	3.80449	0.000142098	0.00203316
AT1G46554	845.333	1.08975	0.30082	3.6226	0.000291654	0.00339386
AT4G01060	1057	1.08722	0.330292	3.2917	0.00099584	0.00818864
AT1G33260	766.649	1.0776	0.150359	7.16682	7.67588e-13	9.84635e-10
AT1G04600	158.989	1.07754	0.185788	5.79982	6.63873e-09	1.37877e-06
AT1G30900	618.269	1.07747	0.277761	3.87913	0.000104829	0.0016352
AT5G13490	614.529	1.07746	0.388399	2.77411	0.00553538	0.0274279
AT3G03640	1278.39	1.07618	0.214889	5.0081	5.49711e-07	3.56772e-05
AT4G34650	1562.48	1.07394	0.291836	3.67994	0.00023329	0.00289713
AT1G52990	52.4807	1.07204	0.236064	4.54132	5.59023e-06	0.000199193
AT4G31405	89.3606	1.07136	0.24142	4.43773	9.0911e-06	0.000281605
AT3G17000	4656.41	1.06973	0.220699	4.84699	1.25346e-06	6.65064e-05
AT4G22820	3642.11	1.06841	0.259438	4.11815	3.81927e-05	0.00079818
AT5G42020	5874.28	1.06828	0.234281	4.55981	5.11988e-06	0.000187646
AT4G30120	22.5685	1.06412	0.377031	2.82237	0.00476708	0.0246224
AT1G73140	22.3461	1.06213	0.349909	3.03545	0.00240174	0.0151548
AT3G24500	2397.34	1.06211	0.320107	3.31797	0.000906748	0.00768809
AT3G02910	1418.36	1.05963	0.21092	5.02384	5.06473e-07	3.34687e-05
AT2G20770	556.649	1.05498	0.163133	6.467	9.99644e-11	6.41154e-08
AT1G16510	351.463	1.05379	0.373678	2.82006	0.00480152	0.0247534
AT2G38490	22.883	1.05255	0.352547	2.98557	0.00283053	0.0170512
AT1G76960	12584.5	1.0513	0.328203	3.20321	0.00135905	0.0101705
AT3G14590	556.416	1.05128	0.292167	3.59822	0.0003204	0.00362394
AT3G09575	17.1147	1.04559	0.316878	3.29967	0.000967999	0.00802324
AT3G51660	541.549	1.04441	0.304329	3.43183	0.000599516	0.00575932
AT1G35720	36302.2	1.04284	0.336694	3.09729	0.00195301	0.0131978
AT1G07400	70.8085	1.0416	0.253454	4.10964	3.96279e-05	0.000820535
AT5G01720	1613.67	1.04029	0.254732	4.08384	4.42974e-05	0.0008838
AT4G04020	21237.2	1.03852	0.214745	4.83605	1.32444e-06	6.92616e-05
AT3G21660	70.7466	1.03782	0.334224	3.10517	0.00190171	0.0129353
AT1G73040	825.71	1.03516	0.297065	3.48462	0.000492838	0.00499643
AT2G30140	1955.82	1.0348	0.279503	3.70228	0.000213669	0.00271374
AT5G22460	1670.35	1.03333	0.302112	3.42036	0.000625392	0.00595076
AT5G18270	114.493	1.03185	0.313523	3.29115	0.000997774	0.00819107
AT4G31398	44.3394	1.03167	0.237622	4.34166	1.41407e-05	0.000391329
AT5G24530	3573.05	1.03152	0.253682	4.06621	4.77834e-05	0.000935379
AT4G23160	83.6136	1.02917	0.263645	3.90362	9.47637e-05	0.00153758
AT4G22960	34.7468	1.02363	0.379527	2.69713	0.00699409	0.0323136
AT3G63060	85.1411	1.02282	0.329583	3.10336	0.00191334	0.0129941
AT5G50240	1437.05	1.02098	0.183202	5.57298	2.50418e-08	3.61647e-06
AT3G62600	3033.96	1.01986	0.208961	4.88063	1.05746e-06	5.86998e-05
AT3G56030	90.5361	1.01944	0.264602	3.85271	0.000116816	0.0017678
AT5G64430	3946.48	1.01907	0.253678	4.01718	5.88992e-05	0.00108664
AT1G51140	6163.1	1.01703	0.204274	4.97877	6.39901e-07	3.99227e-05
AT3G48010	29.5659	1.01683	0.314952	3.22854	0.00124424	0.00953714
AT3G50220	79.507	1.01668	0.274911	3.69823	0.000217108	0.0027429
AT3G19100	2293.49	1.01596	0.195548	5.19547	2.04207e-07	1.66162e-05
AT1G29395	15001.4	1.0152	0.322316	3.14972	0.00163427	0.0116225
AT3G61900	225.263	1.01315	0.228302	4.43776	9.08988e-06	0.000281605
AT2G39050	2476.03	1.01289	0.245994	4.11754	3.82937e-05	0.000798718
AT3G61890	9093.96	1.01244	0.328439	3.08259	0.00205207	0.0136201
AT3G24535	40.3979	1.01073	0.327364	3.08747	0.00201869	0.0134788
AT5G66595	20.8542	1.0087	0.355535	2.83714	0.004552	0.0238676
AT5G26770	1117.71	1.00484	0.295	3.40623	0.000658674	0.00616998
AT1G21400	9084.05	1.00371	0.238826	4.20269	2.63758e-05	0.000604083
AT4G35790	7052.6	1.00298	0.235956	4.2507	2.13107e-05	0.000518664
AT5G47590	218.894	1.00229	0.267514	3.74668	0.000179192	0.00240323
AT4G11350	421.859	1.00166	0.219611	4.56104	5.08997e-06	0.000187179
AT1G58360	9081.94	1.0011	0.219177	4.56756	4.93423e-06	0.000182995
AT5G05960	570.389	1.00064	0.284711	3.51459	0.000440429	0.00461974
AT4G03110	609.092	-1.0011	0.358623	-2.79151	0.00524624	0.0263849
AT3G10060	2814.32	-1.0012	0.316456	-3.16379	0.0015573	0.0112183
AT2G04032	141.687	-1.0012	0.308054	-3.2501	0.00115365	0.00903648
AT4G13340	579.561	-1.00177	0.364309	-2.74977	0.00596364	0.0288741
AT1G56210	142.031	-1.00179	0.273658	-3.66073	0.000251501	0.00305372
AT4G24380	680.381	-1.00261	0.279321	-3.58947	0.000331355	0.00371408
AT2G30370	42.6184	-1.00278	0.322416	-3.1102	0.00186958	0.0128006
AT5G45540	70.7408	-1.00446	0.31657	-3.17294	0.00150903	0.0109958
AT5G59970	464.298	-1.00534	0.297232	-3.38233	0.000718733	0.00657647
AT5G39210	418.605	-1.00537	0.259718	-3.87101	0.000108384	0.00167271
AT4G32710	294.524	-1.00613	0.282032	-3.56742	0.000360514	0.00396375
AT4G25150	140.668	-1.00614	0.239634	-4.19865	2.68516e-05	0.000613144
AT1G26761	815.267	-1.00625	0.296137	-3.39791	0.000679022	0.00630909
AT1G54450	120.196	-1.00732	0.270046	-3.73018	0.000191345	0.00251442
AT3G53380	233.906	-1.00785	0.355033	-2.83875	0.00452911	0.0237762
AT1G23090	531.273	-1.00891	0.288175	-3.50105	0.000463434	0.00479417
AT5G22140	74.1775	-1.00938	0.285907	-3.53046	0.000414845	0.00441725
AT5G03150	308.087	-1.00961	0.220392	-4.58095	4.62863e-06	0.000173731
AT5G21930	1448.09	-1.00971	0.270483	-3.73301	0.000189209	0.00249388
AT5G04160	415.363	-1.01042	0.298752	-3.38213	0.000719259	0.00657647
AT1G33240	1800.51	-1.01094	0.275913	-3.66399	0.000248319	0.00301845
AT5G51550	847.683	-1.01117	0.286946	-3.52388	0.000425272	0.00450189
AT2G42610	1810.1	-1.01122	0.204554	-4.94354	7.67155e-07	4.60493e-05
AT5G63780	800.591	-1.01202	0.312274	-3.24081	0.00119192	0.00923672
AT2G45970	546.988	-1.01291	0.298607	-3.39214	0.0006935	0.00641083
AT5G28020	3043.58	-1.01422	0.186656	-5.43366	5.52107e-08	6.36989e-06
AT5G01370	103.966	-1.01456	0.406569	-2.49542	0.0125808	0.0487557
AT4G32990	20.3596	-1.0149	0.377482	-2.68861	0.00717505	0.0328136
AT5G48485	767.383	-1.01584	0.289018	-3.5148	0.000440077	0.00461974
AT1G70560	131.339	-1.01624	0.209923	-4.84102	1.29177e-06	6.80428e-05
AT3G56480	572.041	-1.01682	0.265115	-3.83539	0.000125367	0.00184597
AT3G54120	107.349	-1.01688	0.293425	-3.46557	0.000529113	0.0052471
AT5G03380	636.029	-1.01693	0.157201	-6.46898	9.86697e-11	6.41154e-08
AT3G18710	219.308	-1.01721	0.346088	-2.93915	0.00329115	0.0189641
AT1G17140	1353.66	-1.01754	0.214898	-4.735	2.19052e-06	9.76865e-05
AT5G24850	368.016	-1.01819	0.26061	-3.90694	9.3471e-05	0.00152227
AT5G25140	459.576	-1.01884	0.291659	-3.49326	0.000477163	0.0048967
AT2G26710	144.028	-1.0191	0.23528	-4.33144	1.48139e-05	0.000405329
AT1G72430	344.437	-1.01919	0.263125	-3.8734	0.000107327	0.00166582
AT1G47370	65.9897	-1.01939	0.293929	-3.46814	0.000524075	0.00521133
AT5G04700	34.2215	-1.0195	0.374933	-2.71914	0.00654511	0.0309272
AT1G22590	228.578	-1.01953	0.30227	-3.37291	0.000743772	0.0067372
AT5G41060	189.038	-1.02006	0.218465	-4.66921	3.02353e-06	0.000125112
AT1G05575	34.8514	-1.02008	0.361489	-2.82188	0.00477425	0.0246477
AT1G73590	381.073	-1.02081	0.29221	-3.49343	0.00047685	0.00489665
AT5G10170	616.915	-1.02098	0.300123	-3.40187	0.000669255	0.0062503
AT3G13510	1033.55	-1.02103	0.199707	-5.11266	3.1766e-07	2.34821e-05
AT1G66480	77.8075	-1.02136	0.209593	-4.87305	1.09888e-06	6.01511e-05
AT1G27210	962.078	-1.02216	0.176095	-5.8046	6.45204e-09	1.36142e-06
AT4G10340	169756	-1.02297	0.318133	-3.21555	0.00130193	0.0098578
AT4G11550	36.5404	-1.02345	0.342449	-2.98863	0.00280228	0.0169261
AT2G45180	5013.26	-1.02348	0.282025	-3.62904	0.000284477	0.00333234
AT2G36570	962.989	-1.02447	0.268999	-3.80845	0.000139842	0.00200642
AT1G04530	2086.47	-1.02513	0.356522	-2.87537	0.00403556	0.0219296
AT2G34360	14.0735	-1.02614	0.346787	-2.95899	0.0030865	0.0180934
AT1G34760	295.925	-1.02628	0.241124	-4.25624	2.07894e-05	0.000509922
AT2G01590	1579.53	-1.0266	0.335916	-3.05612	0.00224218	0.0144645
AT2G45190	543.883	-1.02672	0.294631	-3.48477	0.000492556	0.00499589
AT5G42146	109.216	-1.02679	0.267502	-3.83844	0.000123819	0.00182811
AT2G35350	87.4707	-1.02695	0.314707	-3.26319	0.00110167	0.00877758
AT5G46700	294.468	-1.02697	0.305885	-3.35737	0.000786888	0.0070068
AT1G78970	735.417	-1.02711	0.321912	-3.19066	0.00141946	0.0105096
AT5G22490	18.3303	-1.02731	0.339697	-3.02419	0.002493	0.0155669
AT1G12900	37643.5	-1.0274	0.355777	-2.88776	0.00387998	0.0213018
AT1G04360	24.4967	-1.02776	0.38516	-2.66839	0.00762161	0.0343824
AT3G21530	96.1278	-1.0279	0.283439	-3.62654	0.000287243	0.00335411
AT2G47240	1169.66	-1.02904	0.286501	-3.59174	0.00032848	0.00369426
AT5G40610	523.064	-1.02904	0.286418	-3.59281	0.000327131	0.00368478
AT4G09160	261.343	-1.02924	0.305105	-3.37338	0.000742507	0.00673408
AT3G22790	464.671	-1.0296	0.291632	-3.53047	0.000414817	0.00441725
AT1G09070	6485.25	-1.03015	0.230705	-4.46521	7.99887e-06	0.000257274
AT5G14090	220.424	-1.03056	0.382651	-2.69321	0.0070767	0.0325093
AT4G10120	6729.17	-1.03065	0.268775	-3.83462	0.000125759	0.00184799
AT1G68890	1086.87	-1.03089	0.26253	-3.92677	8.60954e-05	0.0014321
AT5G26230	206.534	-1.03098	0.283659	-3.63457	0.000278446	0.00328216
AT5G61980	36.0576	-1.03102	0.361764	-2.84998	0.00437218	0.0231755
AT4G31330	376.336	-1.03128	0.251373	-4.1026	4.08542e-05	0.000834964
AT1G52230	30509.2	-1.03197	0.32528	-3.17255	0.00151107	0.011006
AT2G47940	3539.45	-1.03314	0.239099	-4.32096	1.5535e-05	0.000417721
AT1G51405	35.6744	-1.0332	0.348367	-2.96585	0.0030185	0.0178
AT3G08040	31.3895	-1.03351	0.364653	-2.83423	0.00459364	0.0240109
AT4G31820	1170.36	-1.03365	0.243165	-4.25079	2.13013e-05	0.000518664
AT1G05470	293.667	-1.03383	0.28971	-3.5685	0.000359035	0.00395601
AT4G10630	33.0757	-1.0339	0.407609	-2.5365	0.0111967	0.0449333
AT5G12900	384.478	-1.03484	0.165838	-6.24005	4.37418e-10	2.02953e-07
AT5G45930	1052.74	-1.03505	0.280225	-3.69365	0.000221059	0.00277846
AT1G30600	193.99	-1.03582	0.387824	-2.67086	0.00756565	0.0341936
AT1G48100	1150.41	-1.03658	0.405895	-2.55382	0.0106547	0.0434376
AT3G55240	3648.04	-1.03663	0.353789	-2.93009	0.00338861	0.0193241
AT3G50070	140.811	-1.03873	0.275348	-3.77241	0.000161675	0.00223002
AT1G08810	263.908	-1.03949	0.266548	-3.89981	9.62697e-05	0.00155508
AT5G47910	3475.04	-1.04158	0.41228	-2.52639	0.0115243	0.0458259
AT2G32010	705.967	-1.04162	0.169813	-6.13389	8.57534e-10	3.33933e-07
AT5G65390	103.763	-1.04214	0.254774	-4.09045	4.30534e-05	0.000865255
AT4G17000	62.1908	-1.04217	0.319145	-3.26552	0.00109262	0.00873099
AT3G09020	188.647	-1.04332	0.282055	-3.69899	0.000216458	0.002738
AT2G15080	2383.16	-1.04332	0.252041	-4.13951	3.48055e-05	0.000747729
AT2G23700	184.49	-1.04346	0.272669	-3.82683	0.000129802	0.0018917
AT1G75450	99.4023	-1.04369	0.347334	-3.00486	0.00265704	0.0163034
AT5G39320	528.879	-1.04446	0.356951	-2.92607	0.00343272	0.0194772
AT5G40980	49.6946	-1.04511	0.34242	-3.05213	0.00227226	0.0145824
AT1G63310	141.522	-1.04607	0.367628	-2.84546	0.00443472	0.023433
AT3G06130	591.645	-1.04731	0.33313	-3.14385	0.00166743	0.0118019
AT3G11170	4921.29	-1.04757	0.316911	-3.30556	0.000947867	0.00791305
AT5G65410	386.735	-1.04766	0.241799	-4.3328	1.47228e-05	0.000403849
AT1G07150	52.0694	-1.04783	0.285601	-3.66885	0.000243642	0.00298108
AT2G26870	161.693	-1.04835	0.224429	-4.67117	2.99489e-06	0.000124453
AT5G52970	743.141	-1.05023	0.329581	-3.18657	0.00143971	0.0106247
AT1G19840	133.22	-1.05033	0.299187	-3.51061	0.000447079	0.00466831
AT4G16400	20.6135	-1.05052	0.306031	-3.43273	0.000597538	0.00574538
AT3G55980	1207.59	-1.05196	0.402341	-2.61459	0.00893344	0.0384907
AT1G07270	19.0736	-1.0524	0.364341	-2.8885	0.0038709	0.0212632
AT4G30410	134.893	-1.05286	0.303522	-3.4688	0.000522791	0.00520334
AT1G14290	349.837	-1.0534	0.236404	-4.45594	8.3526e-06	0.000263967
AT1G26960	189.511	-1.0536	0.383588	-2.74668	0.00602011	0.0290637
AT3G23430	1199.06	-1.05439	0.261494	-4.03218	5.52609e-05	0.00104335
AT4G37450	482.361	-1.05488	0.343385	-3.07199	0.00212639	0.0139525
AT2G38120	1751.11	-1.05541	0.232011	-4.54898	5.39055e-06	0.000195037
AT5G18060	143.093	-1.0555	0.325976	-3.23796	0.00120387	0.00929962
AT4G37750	263.872	-1.05595	0.392406	-2.69096	0.0071246	0.0326605
AT4G00480	157.106	-1.05651	0.364957	-2.8949	0.00379277	0.0209708
AT1G50732	752.383	-1.0566	0.285315	-3.70327	0.000212837	0.00270948
AT1G77690	178.713	-1.05701	0.272062	-3.88518	0.000102256	0.00161152
AT3G22060	335.44	-1.05713	0.324498	-3.25772	0.00112311	0.00888021
AT2G05790	2295.96	-1.05735	0.297496	-3.55415	0.000379201	0.00412364
AT1G09170	15.3521	-1.05772	0.399383	-2.64838	0.0080878	0.0358732
AT3G15950	371.947	-1.05921	0.33293	-3.18148	0.00146524	0.0107408
AT5G48170	12.9871	-1.05937	0.391796	-2.70387	0.00685375	0.0318745
AT5G57170	369.504	-1.05988	0.286481	-3.69966	0.000215889	0.00273397
AT1G71830	137.818	-1.06026	0.318058	-3.33356	0.00085743	0.00743163
AT3G55330	2463.99	-1.06059	0.322258	-3.29114	0.00099784	0.00819107
AT3G02870	2363.14	-1.06066	0.245585	-4.31892	1.56798e-05	0.000421095
AT1G31330	111243	-1.06067	0.374448	-2.83263	0.00461669	0.0241025
AT3G22970	3075.36	-1.06073	0.180331	-5.88215	4.0497e-09	1.03896e-06
AT5G02370	54.603	-1.06108	0.268529	-3.95147	7.76718e-05	0.00131915
AT1G58290	13805.2	-1.06133	0.35911	-2.95545	0.0031221	0.0182481
AT1G02900	27.6575	-1.06162	0.352571	-3.01107	0.00260331	0.0160611
AT1G30282	36.6069	-1.06178	0.27933	-3.80118	0.000144007	0.00204948
AT1G14900	179.118	-1.06241	0.291329	-3.64678	0.000265549	0.00317132
AT5G21430	2353.78	-1.06295	0.311124	-3.4165	0.000634318	0.00600372
AT3G22880	93.9082	-1.06306	0.27586	-3.85362	0.000116383	0.00176508
AT5G36920	22.6537	-1.06306	0.377383	-2.81693	0.00484857	0.0249311
AT1G07485	19.1924	-1.0642	0.42259	-2.51828	0.0117929	0.0465715
AT5G19260	304.755	-1.06496	0.255876	-4.16201	3.15456e-05	0.000692068
AT1G22500	62.0341	-1.06507	0.304828	-3.49401	0.000475815	0.00488998
AT2G29310	518.364	-1.06533	0.390521	-2.72797	0.00637245	0.0303282
AT3G20015	106.493	-1.06542	0.363829	-2.92834	0.00340776	0.0193978
AT3G17050	146.842	-1.0655	0.256861	-4.14815	3.35169e-05	0.000727266
AT4G12970	253.008	-1.06646	0.330867	-3.22322	0.00126758	0.00966508
AT2G40020	693.869	-1.06715	0.284411	-3.75214	0.000175332	0.00236279
AT5G23400	108.774	-1.06759	0.41643	-2.56367	0.0103572	0.0425081
AT5G18690	128.769	-1.06808	0.350276	-3.04924	0.00229421	0.0146672
AT2G03420	662.477	-1.07026	0.264262	-4.04999	5.12194e-05	0.000984005
AT5G43750	2496.57	-1.07055	0.343944	-3.11258	0.00185461	0.0127214
AT1G20720	75.3467	-1.07067	0.283243	-3.78005	0.000156798	0.00218086
AT5G56530	374.964	-1.0707	0.256204	-4.17909	2.92675e-05	0.000653931
AT1G48330	155.357	-1.07121	0.289737	-3.69716	0.000218025	0.00274795
AT1G49750	7424.17	-1.07173	0.349368	-3.06762	0.0021577	0.0140735
AT2G41090	15244.3	-1.07175	0.384137	-2.79001	0.00527062	0.0264708
AT4G04700	75.4108	-1.07176	0.261451	-4.09927	4.14455e-05	0.000844675
AT1G50240	121.89	-1.07254	0.36513	-2.93741	0.00330965	0.0190181
AT3G00170	28.3109	-1.07263	0.275773	-3.88954	0.000100432	0.00159398
AT1G05710	166.154	-1.07297	0.242252	-4.42914	9.46092e-06	0.000288722
AT1G67050	650.901	-1.07307	0.151082	-7.10259	1.22439e-12	1.48335e-09
AT2G44690	29.6442	-1.07309	0.320426	-3.34893	0.000811232	0.00713842
AT4G36030	38.4889	-1.07382	0.374571	-2.8668	0.00414646	0.0223761
AT5G43870	500.807	-1.07536	0.220872	-4.86872	1.12324e-06	6.09316e-05
AT1G10060	255.423	-1.07546	0.270608	-3.97424	7.06048e-05	0.00123273
AT1G75690	4710.38	-1.07585	0.362212	-2.97023	0.00297579	0.017634
AT2G43040	57.4958	-1.07601	0.376464	-2.85821	0.00426045	0.0227603
AT3G05035	36.7451	-1.07616	0.275707	-3.90325	9.49081e-05	0.00153878
AT3G46780	26445.1	-1.07778	0.385138	-2.79842	0.00513532	0.0259828
AT1G70410	3935.08	-1.07952	0.249576	-4.3254	1.52253e-05	0.000412444
AT1G76540	178.538	-1.07955	0.353781	-3.05146	0.00227734	0.0146065
AT5G39865	27.8671	-1.08148	0.309961	-3.4891	0.000484647	0.00494556
AT5G46330	450.089	-1.08232	0.192086	-5.63457	1.75491e-08	2.85592e-06
AT4G39510	1297.25	-1.08299	0.249329	-4.34364	1.40141e-05	0.000389307
AT2G46820	36287.7	-1.08364	0.364702	-2.97129	0.00296547	0.0176041
AT1G24020	2257.25	-1.08381	0.301808	-3.59107	0.000329322	0.00369991
AT1G60600	591.956	-1.08386	0.30805	-3.51845	0.000434078	0.00457512
AT3G16370	8172.31	-1.08402	0.255822	-4.23739	2.26132e-05	0.000540739
AT3G54990	33.6724	-1.08435	0.274917	-3.94427	8.00442e-05	0.00135409
AT1G60550	1669.03	-1.0854	0.307111	-3.53421	0.000408997	0.00437206
AT3G54890	147846	-1.08581	0.31009	-3.50159	0.000462485	0.00479153
AT3G21055	24241.6	-1.08606	0.370212	-2.93361	0.0033505	0.0191669
AT1G19640	123.539	-1.08616	0.333075	-3.261	0.00111019	0.00882285
AT5G49740	4801.1	-1.08625	0.324828	-3.34407	0.000825594	0.00722171
AT5G42330	24.0876	-1.08707	0.415717	-2.61492	0.0089248	0.0384707
AT4G35900	161.387	-1.08732	0.231873	-4.68928	2.74163e-06	0.000115866
AT3G22150	666.336	-1.08736	0.245626	-4.42688	9.56079e-06	0.000290784
AT2G44735	10.0143	-1.08873	0.430977	-2.52619	0.0115308	0.0458352
AT4G24140	78.9182	-1.08968	0.380598	-2.86306	0.00419569	0.0225414
AT3G05330	83.2361	-1.09022	0.353573	-3.08344	0.00204625	0.0135981
AT4G36110	108.641	-1.09092	0.237465	-4.59402	4.34783e-06	0.000164892
AT1G02180	105.333	-1.09098	0.288616	-3.78003	0.000156811	0.00218086
AT1G72250	106.755	-1.09173	0.388592	-2.80944	0.00496282	0.0253827
AT5G18240	422.987	-1.09264	0.284648	-3.83858	0.00012375	0.00182811
AT1G52910	104.175	-1.09362	0.431618	-2.53376	0.0112846	0.0451428
AT5G36790	34.6292	-1.09433	0.389753	-2.80776	0.00498872	0.0254807
AT3G51150	451.577	-1.09542	0.265885	-4.1199	3.79045e-05	0.000793265
AT1G50490	212.908	-1.09545	0.290428	-3.77186	0.000162038	0.00223361
AT2G39180	84.977	-1.09564	0.320453	-3.41905	0.000628406	0.00597109
AT2G45470	2776.81	-1.09708	0.355946	-3.08217	0.00205501	0.0136294
AT5G42680	236.234	-1.09802	0.241261	-4.55118	5.33458e-06	0.000193885
AT5G05860	216.634	-1.09883	0.277986	-3.95284	7.72288e-05	0.00131367
AT3G15680	349.9	-1.09969	0.36059	-3.04971	0.00229063	0.0146486
AT1G79720	518.032	-1.09972	0.229935	-4.78276	1.72908e-06	8.37914e-05
AT3G25600	200.211	-1.09995	0.365846	-3.00659	0.00264196	0.0162553
AT2G43920	328.417	-1.10068	0.177562	-6.19884	5.68822e-10	2.48086e-07
AT5G57130	264.3	-1.10068	0.291329	-3.77814	0.000158005	0.00219327
AT3G29670	315.411	-1.10088	0.218106	-5.04749	4.47662e-07	3.08371e-05
AT5G45680	1406.77	-1.10106	0.347494	-3.16856	0.00153195	0.0111024
AT1G54820	1221.9	-1.10174	0.302817	-3.63831	0.000274429	0.00325243
AT1G29450	157.456	-1.10251	0.261402	-4.21767	2.46836e-05	0.000572632
AT3G61950	174.437	-1.10295	0.300633	-3.66875	0.000243741	0.00298108
AT1G09470	50.7866	-1.10353	0.428598	-2.57473	0.0100317	0.04159
AT3G48290	62.4195	-1.10365	0.328677	-3.35785	0.00078552	0.00699748
AT3G53750	648.398	-1.10533	0.295441	-3.7413	0.000183074	0.00243261
AT3G23290	860.519	-1.1063	0.274516	-4.02999	5.57788e-05	0.00104421
AT3G14190	74.6381	-1.1082	0.371438	-2.98355	0.00284926	0.0171435
AT4G00970	177.892	-1.10822	0.26528	-4.17756	2.94653e-05	0.000656333
AT5G63650	136.862	-1.10885	0.195624	-5.6683	1.44225e-08	2.42243e-06
AT1G19950	290.249	-1.10909	0.322404	-3.44007	0.000581556	0.00562394
AT5G62230	70.8294	-1.11082	0.444135	-2.50108	0.0123815	0.0481633
AT1G49730	585.264	-1.112	0.249825	-4.45111	8.54272e-06	0.000268431
AT1G23390	1106.74	-1.11269	0.374998	-2.96719	0.00300537	0.017761
AT1G10750	48.1776	-1.11276	0.321436	-3.46184	0.000536497	0.00530344
AT5G37000	64.9189	-1.11415	0.262996	-4.23637	2.27162e-05	0.000541983
AT4G27450	562.99	-1.11554	0.383851	-2.90617	0.00365878	0.0204059
AT2G28080	227.494	-1.11608	0.275587	-4.04981	5.12602e-05	0.000984005
AT1G14150	1556.84	-1.11735	0.331337	-3.37223	0.000745608	0.00674667
AT3G06868	310.004	-1.1174	0.311336	-3.58903	0.00033191	0.00371408
AT4G33130	68.4187	-1.11822	0.240651	-4.64664	3.37392e-06	0.000137523
AT5G16340	25.7956	-1.11965	0.35449	-3.15849	0.00158588	0.0113723
AT4G14770	218.768	-1.1205	0.37895	-2.95685	0.00310795	0.0181946
AT3G29035	180.405	-1.12164	0.34187	-3.28089	0.00103478	0.00837
AT3G05220	1771.27	-1.12284	0.249095	-4.50768	6.55401e-06	0.000223667
AT4G13500	1145.91	-1.12294	0.339743	-3.30528	0.00094883	0.00791305
AT3G24480	1568.83	-1.12315	0.31602	-3.55406	0.000379328	0.00412364
AT1G01110	93.0326	-1.1237	0.274701	-4.09064	4.30177e-05	0.000865255
AT1G78865	30.7588	-1.12371	0.337918	-3.3254	0.000882905	0.00756574
AT4G33000	699.003	-1.12511	0.241883	-4.65145	3.29612e-06	0.000134765
AT5G65010	2466.71	-1.12513	0.391259	-2.87567	0.00403176	0.0219199
AT4G18760	271.692	-1.12569	0.304898	-3.69202	0.000222483	0.00279315
AT2G36830	5460.38	-1.12572	0.338058	-3.32996	0.00086858	0.00748661
AT5G18030	148.554	-1.12593	0.364481	-3.08914	0.00200737	0.0134526
AT4G01680	179.953	-1.12658	0.208824	-5.39486	6.85755e-08	7.47466e-06
AT2G44830	351.976	-1.12731	0.257256	-4.38208	1.17554e-05	0.000338193
AT5G09976	19.53	-1.12783	0.41886	-2.69262	0.00708938	0.0325463
AT1G37130	18534.6	-1.1286	0.280246	-4.02716	5.64554e-05	0.00105404
AT1G67090	338482	-1.12902	0.32826	-3.4394	0.000583013	0.00563172
AT4G22690	2786.17	-1.12904	0.307362	-3.67334	0.000239397	0.0029428
AT5G06865	94.3431	-1.12958	0.23583	-4.78982	1.66931e-06	8.16202e-05
AT3G09520	54.8057	-1.13005	0.337189	-3.35139	0.000804061	0.00710748
AT4G07960	22.2318	-1.13094	0.44593	-2.53613	0.0112084	0.0449598
AT5G18020	117.948	-1.13094	0.394914	-2.86376	0.00418641	0.0225081
AT1G32470	7631.43	-1.13128	0.321991	-3.51339	0.000442422	0.00463173
AT1G19450	1108.49	-1.13135	0.307341	-3.68108	0.000232247	0.00288582
AT5G06870	542.802	-1.13266	0.335688	-3.37414	0.00074047	0.0067281
AT1G08160	185.887	-1.13307	0.38338	-2.95548	0.00312179	0.0182481
AT3G63140	13894.5	-1.13314	0.322502	-3.51359	0.000442098	0.00463056
AT2G47930	347.903	-1.13379	0.267022	-4.24605	2.17575e-05	0.00052506
AT1G11160	30.7769	-1.13414	0.404518	-2.80368	0.00505225	0.0256637
AT4G17905	33.4437	-1.13509	0.310894	-3.65105	0.000261174	0.00313695
AT3G62390	267.809	-1.13514	0.281159	-4.03736	5.40556e-05	0.00102326
AT2G46630	424.79	-1.13567	0.403058	-2.81763	0.00483793	0.0248881
AT2G21080	207.984	-1.13593	0.300214	-3.78373	0.000154498	0.00216292
AT4G25080	6901.06	-1.136	0.311452	-3.64742	0.000264885	0.00316831
AT3G51080	160.302	-1.13661	0.429609	-2.64569	0.00815239	0.0360607
AT1G25450	329.807	-1.13778	0.381755	-2.9804	0.00287869	0.0172318
AT4G15760	228.843	-1.13793	0.199365	-5.70778	1.14458e-08	2.07998e-06
AT3G04630	360.908	-1.13864	0.356866	-3.19067	0.00141941	0.0105096
AT4G29050	186.396	-1.1387	0.336081	-3.38817	0.000703615	0.00646431
AT5G57685	181.741	-1.13928	0.305368	-3.73085	0.000190838	0.00251001
AT3G01480	4641.36	-1.1396	0.327915	-3.47529	0.000510305	0.00511407
AT1G53440	1140.44	-1.13986	0.252402	-4.51605	6.30025e-06	0.000216021
AT1G21740	99.7414	-1.14069	0.39802	-2.8659	0.00415825	0.0223881
AT5G59550	839.123	-1.14088	0.310284	-3.67688	0.000236106	0.00292046
AT4G14120	32.6866	-1.14112	0.439415	-2.59692	0.00940644	0.0398381
AT4G34160	297.982	-1.14152	0.369127	-3.09248	0.00198493	0.0133555
AT5G16030	4487.47	-1.14232	0.324047	-3.52517	0.000423213	0.00448881
AT2G25270	232.127	-1.14242	0.297444	-3.84079	0.00012264	0.00182305
AT4G24670	195.745	-1.14263	0.339358	-3.36702	0.000759849	0.00683658
AT2G39880	36.566	-1.14267	0.352465	-3.24195	0.00118717	0.009213
AT4G17340	3704.66	-1.1428	0.316985	-3.60523	0.000311879	0.00354596
AT2G13610	267.431	-1.14287	0.331776	-3.44468	0.000571726	0.00555351
AT5G24570	127.392	-1.14304	0.248495	-4.59987	4.22753e-06	0.000161171
AT4G25260	228.991	-1.14309	0.305383	-3.74313	0.000181739	0.00242469
AT4G13600	17.6212	-1.14333	0.433915	-2.63492	0.00841582	0.0370008
AT1G72220	35.9939	-1.14374	0.383085	-2.9856	0.00283022	0.0170512
AT2G15042	527.93	-1.14412	0.322513	-3.5475	0.000388907	0.00420679
AT4G16140	555.651	-1.14507	0.297863	-3.84427	0.000120911	0.00180524
AT4G39780	439.36	-1.14527	0.249678	-4.58696	4.4974e-06	0.000170269
AT3G28960	51.1233	-1.14571	0.442385	-2.58986	0.00960151	0.0403467
AT1G72970	1146.03	-1.14583	0.37151	-3.08425	0.00204067	0.0135756
AT1G17560	50.7826	-1.14633	0.351126	-3.26471	0.00109576	0.00874319
AT4G16015	10.8855	-1.14778	0.419672	-2.73494	0.0062392	0.0298308
AT2G31730	57.1044	-1.14851	0.317195	-3.62084	0.00029365	0.00341163
AT4G19380	115.467	-1.14857	0.271324	-4.23319	2.30402e-05	0.000545911
AT2G20875	64.4417	-1.149	0.315834	-3.638	0.000274767	0.00325467
AT5G64410	531.482	-1.14913	0.388887	-2.95492	0.00312747	0.0182697
AT2G33050	1127.09	-1.14917	0.34771	-3.30497	0.000949876	0.00791817
AT3G50740	2465.46	-1.14986	0.44516	-2.58303	0.00979382	0.0408621
AT3G09580	439.687	-1.15038	0.343533	-3.34868	0.000811977	0.00713842
AT1G22170	223.212	-1.15166	0.37935	-3.03587	0.00239844	0.0151463
AT5G22930	40.0236	-1.1519	0.432769	-2.6617	0.00777464	0.0348564
AT5G18660	1094.17	-1.15272	0.407606	-2.82802	0.00468374	0.0243186
AT3G06030	119.365	-1.15275	0.380435	-3.0301	0.00244473	0.0153505
AT1G04680	1886.05	-1.15322	0.40139	-2.87307	0.00406509	0.0220188
AT4G12420	1309.89	-1.15329	0.394505	-2.92339	0.00346244	0.0195864
AT1G64380	174.17	-1.15422	0.440902	-2.61785	0.0088485	0.0382931
AT2G06925	178.846	-1.15423	0.282189	-4.09025	4.30901e-05	0.000865255
AT2G36590	89.6562	-1.15446	0.407184	-2.83522	0.00457948	0.0239656
AT3G62410	8409.87	-1.15466	0.341887	-3.37731	0.000731987	0.00665934
AT4G00870	43.048	-1.15481	0.354014	-3.26204	0.00110615	0.00879718
AT2G38160	44.2421	-1.15513	0.383337	-3.01335	0.00258382	0.0159843
AT1G02360	42.1659	-1.15625	0.465329	-2.48479	0.0129627	0.0497495
AT5G13840	156.043	-1.15738	0.299811	-3.86038	0.000113211	0.00172764
AT5G66310	471.218	-1.15933	0.262354	-4.41895	9.91837e-06	0.000298743
AT5G44550	110.809	-1.15936	0.460656	-2.51676	0.0118439	0.0467143
AT5G44390	115.272	-1.15942	0.309445	-3.74678	0.00017912	0.00240323
AT4G23720	22.9575	-1.16012	0.39445	-2.94111	0.0032704	0.0188821
AT3G52290	396.698	-1.16242	0.295232	-3.9373	8.24021e-05	0.00138546
AT4G16970	67.7756	-1.16296	0.303369	-3.83349	0.000126337	0.001854
AT2G16500	3442.58	-1.16312	0.216951	-5.36122	8.26601e-08	8.42322e-06
AT3G28860	2565.59	-1.16353	0.228737	-5.08676	3.64239e-07	2.5997e-05
AT2G46710	939.11	-1.165	0.235905	-4.93844	7.87486e-07	4.692e-05
AT2G34170	461.013	-1.16567	0.408772	-2.85163	0.00434951	0.0230834
AT1G14180	99.1713	-1.16717	0.33601	-3.4736	0.000513523	0.00513582
AT1G23000	74.7854	-1.16769	0.393658	-2.96627	0.00301439	0.0178
AT4G12390	577.441	-1.16806	0.297077	-3.93185	8.42963e-05	0.00140646
AT3G04210	1333.68	-1.1683	0.299093	-3.90614	9.37828e-05	0.00152507
AT2G02020	233.269	-1.16836	0.335426	-3.48321	0.000495437	0.0050088
AT4G21280	24704.3	-1.16871	0.384073	-3.04294	0.0023428	0.0149036
AT3G20150	95.0693	-1.16928	0.450618	-2.59482	0.00946392	0.0399651
AT4G00890	51.8808	-1.16942	0.398054	-2.93784	0.00330504	0.0190078
AT3G44050	88.4164	-1.1697	0.379105	-3.08543	0.00203258	0.0135429
AT3G60840	75.1235	-1.16981	0.404991	-2.88849	0.00387101	0.0212632
AT1G26770	842.993	-1.17008	0.297132	-3.93791	8.21957e-05	0.00138412
AT5G11510	99.3208	-1.17134	0.465225	-2.51778	0.0118096	0.0466122
AT1G20990	23.4768	-1.17134	0.373442	-3.1366	0.0017092	0.0119983
AT1G73760	348.992	-1.17196	0.221475	-5.29163	1.2123e-07	1.14444e-05
AT1G15760	48.1565	-1.17338	0.358336	-3.27452	0.00105843	0.00851392
AT5G08260	1557.74	-1.17375	0.280623	-4.18268	2.88094e-05	0.000645048
AT2G43550	324.415	-1.17402	0.400014	-2.93495	0.00333597	0.0191139
AT5G15780	3352.43	-1.17451	0.434545	-2.70284	0.00687493	0.0319458
AT3G51930	43.0719	-1.17577	0.466964	-2.51791	0.0118053	0.0466104
AT1G17700	133.592	-1.17626	0.296425	-3.96816	7.24294e-05	0.00125854
AT4G15550	847.516	-1.17644	0.334497	-3.51705	0.000436364	0.00459256
AT1G10020	193.197	-1.17656	0.336052	-3.50112	0.000463312	0.00479417
AT3G24450	42.0448	-1.17716	0.369595	-3.18499	0.00144758	0.0106503
AT5G12940	417.389	-1.17741	0.451916	-2.60538	0.00917732	0.0392027
AT3G22120	10735.9	-1.17798	0.3591	-3.28038	0.00103667	0.00838215
AT4G39900	692.345	-1.1783	0.241936	-4.87031	1.11424e-06	6.07454e-05
AT3G26050	26.4828	-1.17842	0.41442	-2.84355	0.00446139	0.023534
AT2G38110	406.855	-1.17981	0.234976	-5.02098	5.14077e-07	3.38685e-05
AT4G13690	15.382	-1.18038	0.426669	-2.76651	0.00566599	0.0278786
AT5G08330	677.663	-1.18128	0.339121	-3.48337	0.000495148	0.0050082
AT1G69160	1107.95	-1.18144	0.376607	-3.13708	0.00170642	0.0119894
AT1G09340	21124.9	-1.18207	0.337798	-3.49935	0.000466396	0.00481567
AT1G01200	40.6583	-1.18208	0.394008	-3.00015	0.00269851	0.0164836
AT1G04760	24.8729	-1.18264	0.464401	-2.5466	0.0108779	0.0441164
AT1G60390	87.906	-1.18315	0.318243	-3.71775	0.000201007	0.00259178
AT2G25735	26.7967	-1.18421	0.438683	-2.69946	0.00694524	0.0321697
AT1G75820	1768.82	-1.1847	0.227818	-5.20018	1.99098e-07	1.62867e-05
AT1G18400	121.514	-1.18483	0.243322	-4.86937	1.11957e-06	6.08839e-05
AT1G23380	119.103	-1.18607	0.359528	-3.29896	0.000970426	0.00803115
AT1G60110	18.1732	-1.18613	0.375565	-3.15824	0.00158723	0.0113755
AT3G14840	1443.34	-1.18677	0.256677	-4.6236	3.77144e-06	0.000148992
AT2G33750	42.0821	-1.18678	0.309977	-3.82861	0.000128871	0.00188106
AT3G08770	853.089	-1.18741	0.37984	-3.12607	0.00177158	0.0123113
AT3G44990	797.911	-1.18867	0.384935	-3.08798	0.00201523	0.0134788
AT5G64900	37.749	-1.18998	0.357535	-3.3283	0.000873786	0.00751896
AT1G25230	435.247	-1.1907	0.257881	-4.61726	3.8884e-06	0.000151418
AT3G25640	55.5726	-1.19142	0.406991	-2.92739	0.00341815	0.0194215
AT4G13000	83.1299	-1.1918	0.405584	-2.93849	0.00329815	0.018992
AT4G25050	4437.35	-1.19323	0.358361	-3.32968	0.00086945	0.00749115
AT1G31200	53.1107	-1.19344	0.200313	-5.95787	2.55543e-09	7.63375e-07
AT5G66800	58.2208	-1.19421	0.277894	-4.29734	1.72857e-05	0.000450924
AT1G04425	43.2184	-1.19678	0.331428	-3.61099	0.000305029	0.00349174
AT2G16850	193.9	-1.19728	0.417819	-2.86553	0.00416306	0.0223881
AT5G54630	459.036	-1.19756	0.217947	-5.49475	3.91255e-08	5.17097e-06
AT3G15630	54.6635	-1.19774	0.25898	-4.62484	3.74892e-06	0.000148371
AT1G59540	66.017	-1.19966	0.368695	-3.25379	0.00113877	0.00895211
AT4G29140	115.308	-1.20018	0.284424	-4.21967	2.4466e-05	0.00057001
AT1G75700	16.5611	-1.20019	0.481469	-2.49277	0.0126751	0.0489909
AT1G07370	153.018	-1.20162	0.381117	-3.15288	0.0016167	0.0115289
AT1G01600	188.666	-1.20425	0.376719	-3.19667	0.00139023	0.0103294
AT1G21500	4556.89	-1.20494	0.402076	-2.9968	0.00272829	0.01661
AT5G06940	53.2692	-1.2052	0.338	-3.56569	0.000362904	0.00398081
AT3G44960	31.4995	-1.20538	0.401058	-3.00549	0.00265155	0.0162846
AT2G35930	123.703	-1.20551	0.248996	-4.84148	1.28873e-06	6.80428e-05
AT3G56370	1267.12	-1.20677	0.374863	-3.21922	0.00128538	0.00977003
AT2G42220	6007.76	-1.20694	0.335269	-3.59993	0.000318301	0.00360581
AT5G55820	85.0095	-1.2075	0.392807	-3.07403	0.00211187	0.0139001
AT3G23740	60.4446	-1.20766	0.387143	-3.11942	0.00181209	0.0125091
AT4G01950	702.176	-1.20899	0.289798	-4.17184	3.02154e-05	0.000669622
AT1G23710	755.594	-1.20955	0.301113	-4.01692	5.89626e-05	0.0010869
AT1G10850	428.273	-1.20976	0.350718	-3.44939	0.000561859	0.00547719
AT1G52342	644.259	-1.21002	0.384777	-3.14473	0.0016624	0.0117739
AT2G01755	181.409	-1.21007	0.3528	-3.4299	0.000603799	0.00578759
AT1G55200	60.8799	-1.21229	0.396125	-3.06037	0.00221067	0.0143306
AT5G63140	77.8358	-1.21509	0.297404	-4.08563	4.39566e-05	0.000879415
AT5G07030	1967.06	-1.21588	0.390373	-3.11465	0.00184161	0.0126727
AT5G18430	126.879	-1.21677	0.429236	-2.83473	0.00458642	0.0239789
AT5G11550	769.265	-1.2179	0.330579	-3.68414	0.000229475	0.00286308
AT2G41730	25.1295	-1.21842	0.404094	-3.01519	0.00256818	0.0159149
AT5G40150	235.008	-1.21854	0.316946	-3.84464	0.000120732	0.00180524
AT3G52110	79.463	-1.2186	0.356646	-3.41684	0.000633523	0.00600141
AT5G28030	359.969	-1.21932	0.34472	-3.53714	0.000404478	0.00433864
AT2G01913	52.7312	-1.22009	0.385646	-3.16377	0.00155741	0.0112183
AT2G34510	556.761	-1.22019	0.236172	-5.16652	2.3849e-07	1.89118e-05
AT3G01710	54.371	-1.22104	0.465688	-2.62201	0.00874141	0.0380214
AT4G01460	589.364	-1.22194	0.302169	-4.04391	5.2567e-05	0.00100203
AT3G60900	80.7979	-1.22226	0.440375	-2.7755	0.0055117	0.0273291
AT5G50820	55.6321	-1.22304	0.333615	-3.66603	0.000246348	0.00300622
AT3G25920	5197.3	-1.22304	0.351484	-3.47965	0.000502062	0.00505444
AT5G28490	576.999	-1.22365	0.332656	-3.67844	0.000234664	0.00290757
AT4G22710	20.8145	-1.22448	0.415945	-2.94385	0.00324152	0.0187596
AT1G16640	19.8572	-1.2248	0.429388	-2.85244	0.00433849	0.0230362
AT5G05940	51.737	-1.22516	0.381267	-3.2134	0.00131172	0.00991156
AT1G55370	553.097	-1.22548	0.273886	-4.4744	7.66273e-06	0.000250151
AT3G61250	79.7071	-1.22578	0.417782	-2.93402	0.00334603	0.0191514
AT5G15830	192.606	-1.22657	0.284879	-4.3056	1.66535e-05	0.000440199
AT1G05210	46.1298	-1.22707	0.415723	-2.95165	0.00316085	0.0184203
AT5G15150	51.4367	-1.22814	0.219392	-5.59792	2.16945e-08	3.2627e-06
AT3G14850	42.7862	-1.2284	0.37574	-3.26927	0.00107824	0.00863726
AT1G64390	3404.93	-1.2298	0.332646	-3.69702	0.000218141	0.00274795
AT1G24147	1556.03	-1.23093	0.448906	-2.74207	0.00610536	0.0293777
AT1G68190	938.418	-1.23148	0.307774	-4.00124	6.30103e-05	0.00114015
AT3G17680	91.3729	-1.23187	0.386175	-3.18994	0.00142304	0.010523
AT5G27550	102.236	-1.23341	0.395246	-3.1206	0.0018048	0.0124746
AT4G39970	1934.71	-1.23364	0.341104	-3.61662	0.000298474	0.00344747
AT5G66920	254.243	-1.23395	0.372776	-3.31015	0.000932446	0.00783578
AT2G21840	25.608	-1.23434	0.38582	-3.19928	0.00137772	0.0102709
AT5G61660	1242.78	-1.23448	0.309565	-3.98778	6.66935e-05	0.00117967
AT2G41010	853.382	-1.23651	0.291825	-4.23716	2.26364e-05	0.000540739
AT5G26280	30.5723	-1.23752	0.4098	-3.01981	0.00252933	0.0157412
AT2G01430	10.9927	-1.23915	0.467087	-2.65294	0.00797949	0.035541
AT2G31230	640.84	-1.2394	0.319001	-3.88524	0.000102229	0.00161152
AT4G27440	8690.51	-1.24097	0.320031	-3.87765	0.000105469	0.00164283
AT4G18205	351.369	-1.24139	0.368169	-3.3718	0.000746793	0.00675268
AT4G38700	38.3301	-1.24157	0.361026	-3.43901	0.000583841	0.00563604
AT3G01440	605.02	-1.2418	0.31074	-3.99628	6.43452e-05	0.00114826
AT4G39720	73.4089	-1.24207	0.404449	-3.07102	0.0021333	0.0139814
AT2G04790	302.69	-1.24523	0.320021	-3.89111	9.97877e-05	0.00158754
AT3G59765	38.8228	-1.24528	0.406472	-3.06362	0.00218673	0.0142099
AT1G43670	4695.18	-1.24595	0.315201	-3.95286	7.72215e-05	0.00131367
AT2G20515	44.4915	-1.24704	0.326326	-3.82145	0.00013267	0.00192108
AT5G27360	270.949	-1.24855	0.340635	-3.66537	0.000246985	0.00300726
AT5G19090	1169.82	-1.25034	0.281501	-4.44168	8.926e-06	0.000278867
AT1G71400	29.4068	-1.25038	0.501445	-2.49356	0.012647	0.0489343
AT1G15820	103178	-1.25041	0.335655	-3.72528	0.000195101	0.00254059
AT1G27460	276.366	-1.2517	0.285724	-4.38079	1.18251e-05	0.000339629
AT2G47160	1510.13	-1.25278	0.258625	-4.84402	1.27241e-06	6.7348e-05
AT5G08445	13.4702	-1.25293	0.503289	-2.48948	0.012793	0.049263
AT2G31160	228.412	-1.25319	0.328932	-3.80987	0.000139037	0.00199736
AT3G53900	372.271	-1.25392	0.343088	-3.6548	0.000257378	0.00310525
AT4G18260	44.2034	-1.25568	0.391767	-3.20517	0.00134984	0.0101224
AT1G18740	1371.08	-1.25621	0.344047	-3.65127	0.000260943	0.00313692
AT1G70430	64.0931	-1.25626	0.343611	-3.65604	0.000256138	0.00309795
AT5G52930	21.0406	-1.25652	0.337842	-3.71926	0.000199809	0.0025859
AT3G18070	45.9505	-1.25696	0.407907	-3.08149	0.00205966	0.013652
AT1G44830	12.9663	-1.25719	0.502845	-2.50016	0.0124139	0.0482375
AT5G65310	1867.65	-1.2574	0.211889	-5.93424	2.95217e-09	8.51043e-07
AT2G01918	87.5422	-1.25805	0.417482	-3.01343	0.0025831	0.0159843
AT3G12150	317.166	-1.26081	0.311117	-4.05251	5.06717e-05	0.000977875
AT1G33170	741.054	-1.26114	0.298974	-4.21822	2.46237e-05	0.000571853
AT5G60200	210.231	-1.26184	0.257818	-4.89432	9.8648e-07	5.5587e-05
AT3G26760	24.4962	-1.2621	0.428421	-2.94594	0.00321979	0.018669
AT4G35730	85.393	-1.26269	0.390551	-3.23309	0.00122457	0.00940953
AT4G13540	135.71	-1.26323	0.344729	-3.6644	0.000247915	0.00301521
AT3G18400	16.1507	-1.26352	0.485539	-2.60229	0.00926027	0.0394335
AT1G67830	290.582	-1.26353	0.319242	-3.9579	7.56127e-05	0.00129476
AT4G26540	583.259	-1.26356	0.307801	-4.10513	4.04096e-05	0.000831332
AT4G10310	45.4011	-1.26456	0.368836	-3.42853	0.000606865	0.00580434
AT5G38230	14.3821	-1.26579	0.403262	-3.13889	0.00169591	0.0119415
AT5G59680	90.644	-1.26724	0.453002	-2.79742	0.00515122	0.0260572
AT2G44930	45.6121	-1.26802	0.374175	-3.38883	0.000701907	0.00645843
AT1G72930	3740.25	-1.26978	0.322386	-3.93869	8.19281e-05	0.00138068
AT5G37660	99.1077	-1.26981	0.406691	-3.12231	0.0017944	0.0124145
AT1G78990	59.4405	-1.27027	0.319484	-3.97601	7.00806e-05	0.00122554
AT2G35960	884.1	-1.2725	0.336382	-3.7829	0.00015501	0.00216292
AT3G10720	398.715	-1.27262	0.393251	-3.23616	0.00121149	0.00934733
AT5G01210	479.888	-1.27306	0.477424	-2.66651	0.00766424	0.0344891
AT1G78430	72.6155	-1.27358	0.386147	-3.29817	0.000973184	0.00805092
AT1G13110	2464.71	-1.27462	0.258267	-4.93527	8.00419e-07	4.75606e-05
AT1G75190	63.8396	-1.27498	0.225894	-5.64415	1.66003e-08	2.74244e-06
AT5G57340	444.359	-1.27642	0.411176	-3.10431	0.00190721	0.0129565
AT2G18360	36.5821	-1.2775	0.417496	-3.0599	0.00221414	0.0143378
AT1G80280	359.569	-1.27758	0.29861	-4.27843	1.88217e-05	0.000477261
AT4G38770	26610.7	-1.27776	0.21738	-5.87801	4.1522e-09	1.05287e-06
AT5G04310	31.3238	-1.2798	0.45891	-2.78877	0.00529085	0.026548
AT4G31890	139.969	-1.28042	0.297637	-4.30195	1.69305e-05	0.000444823
AT4G20940	314.449	-1.28164	0.370643	-3.45787	0.00054446	0.00536271
AT5G19160	32.1491	-1.28205	0.398617	-3.21625	0.00129877	0.00984434
AT3G20370	34.4089	-1.28231	0.4903	-2.61536	0.00891338	0.0384396
AT4G17460	474.579	-1.28322	0.287362	-4.46552	7.98728e-06	0.000257274
AT3G14020	619.01	-1.28432	0.343556	-3.73832	0.000185255	0.00245137
AT5G01120	14.4114	-1.28573	0.430837	-2.98426	0.00284261	0.0171145
AT1G19380	203.68	-1.28598	0.374886	-3.43033	0.000602858	0.00578123
AT5G54510	971.412	-1.28623	0.286217	-4.49391	6.99273e-06	0.000234332
AT4G04830	812.324	-1.28773	0.299484	-4.29982	1.70934e-05	0.000447304
AT3G15720	10.9192	-1.28798	0.487735	-2.64073	0.00827265	0.036489
AT5G64040	41115	-1.28857	0.364924	-3.53107	0.00041389	0.00441138
AT1G11670	97.084	-1.28934	0.32813	-3.92937	8.51699e-05	0.00141887
AT3G06020	89.3518	-1.2924	0.342428	-3.77423	0.000160505	0.00221667
AT1G15000	296.111	-1.2932	0.244532	-5.28847	1.23343e-07	1.15359e-05
AT5G06800	50.0693	-1.29323	0.303712	-4.25808	2.06194e-05	0.000506897
AT4G12830	833.675	-1.29358	0.373202	-3.46618	0.000527918	0.00523884
AT4G39640	845.437	-1.2946	0.224339	-5.77074	7.89223e-09	1.59708e-06
AT5G38200	29.8677	-1.29578	0.334815	-3.87015	0.00010877	0.00167748
AT5G03670	68.5993	-1.29582	0.463253	-2.79721	0.00515464	0.0260685
AT5G52830	72.4247	-1.29706	0.360513	-3.59783	0.000320885	0.00362754
AT4G13710	121.593	-1.29715	0.484291	-2.67846	0.00739607	0.0336016
AT3G16380	32.8262	-1.29729	0.315683	-4.10946	3.9659e-05	0.000820535
AT1G72070	53.5459	-1.2976	0.456501	-2.8425	0.00447615	0.0236004
AT4G33260	68.7811	-1.29915	0.415616	-3.12583	0.00177306	0.0123139
AT3G15570	1044.85	-1.29938	0.256951	-5.0569	4.26136e-07	2.95947e-05
AT3G53800	226.127	-1.29955	0.517236	-2.51248	0.0119885	0.0470374
AT3G48550	126.706	-1.30061	0.18433	-7.05586	1.71532e-12	1.8703e-09
AT1G71140	162.617	-1.30075	0.425512	-3.0569	0.00223637	0.0144371
AT3G26550	12.7336	-1.30311	0.447214	-2.91384	0.00357015	0.0200037
AT5G19240	3069.9	-1.30749	0.413454	-3.16235	0.001565	0.0112448
AT1G76952	14.6032	-1.30974	0.40407	-3.24137	0.00118956	0.00922584
AT4G24230	494.212	-1.30987	0.272283	-4.81071	1.50398e-06	7.6096e-05
AT5G16350	27.4534	-1.31015	0.395374	-3.3137	0.000920709	0.00776107
AT2G24580	529.03	-1.31129	0.329114	-3.9843	6.7679e-05	0.00119407
AT2G30210	118.833	-1.31209	0.354231	-3.70404	0.000212196	0.0027041
AT5G43620	264.616	-1.31375	0.399355	-3.28967	0.00100306	0.00821392
AT1G80850	284.639	-1.31464	0.335074	-3.92343	8.72963e-05	0.00144327
AT1G14760	11.362	-1.3153	0.428414	-3.07016	0.00213943	0.0140062
AT1G25400	82.2504	-1.31599	0.391109	-3.36476	0.000766113	0.00687516
AT5G41050	376.147	-1.31606	0.307068	-4.28591	1.81994e-05	0.000467461
AT1G07880	69.63	-1.31629	0.33198	-3.96497	7.34062e-05	0.00127146
AT1G15570	179.279	-1.31773	0.448056	-2.94099	0.00327165	0.0188843
AT2G28950	2353.26	-1.3179	0.261114	-5.04723	4.48266e-07	3.08371e-05
AT3G15520	1089.24	-1.31857	0.404698	-3.25817	0.00112134	0.00887267
AT4G20430	183.539	-1.31983	0.363944	-3.62648	0.000287315	0.00335411
AT2G32400	458.234	-1.32037	0.286063	-4.61568	3.91805e-06	0.00015203
AT2G40180	10.5083	-1.32063	0.525609	-2.51258	0.0119851	0.0470325
AT5G46220	36.6288	-1.32098	0.454297	-2.90774	0.00364049	0.0203247
AT4G29030	805.652	-1.32249	0.471375	-2.8056	0.0050223	0.0255711
AT1G11120	57.8078	-1.32286	0.349161	-3.78868	0.000151447	0.00214145
AT3G29772	12.012	-1.32307	0.531492	-2.48935	0.0127976	0.0492721
AT2G37170	3511.94	-1.32383	0.239402	-5.52975	3.20687e-08	4.45429e-06
AT5G42880	47.5413	-1.32501	0.341421	-3.88088	0.00010408	0.00163081
AT4G39710	1846.04	-1.32554	0.346584	-3.82457	0.000130998	0.00190318
AT1G12080	224.705	-1.32562	0.491387	-2.69771	0.0069819	0.0322709
AT3G02110	646.289	-1.32638	0.284767	-4.65778	3.19631e-06	0.000132011
AT1G28130	295.972	-1.32641	0.147938	-8.96596	3.07585e-19	2.23583e-15
AT5G08480	12.4764	-1.32649	0.412401	-3.21651	0.0012976	0.00983891
AT1G54930	14.4712	-1.32697	0.482161	-2.75213	0.00592088	0.0287053
AT1G78950	15.598	-1.32804	0.49632	-2.67578	0.00745548	0.0338036
AT5G64700	60.9914	-1.32861	0.317228	-4.18819	2.81186e-05	0.000633453
AT5G15530	152.71	-1.32876	0.398365	-3.33553	0.000851362	0.00739962
AT3G56810	129.717	-1.32919	0.307158	-4.32738	1.50896e-05	0.000410336
AT3G17360	81.0531	-1.33011	0.446442	-2.97936	0.00288853	0.0172812
AT3G16430	38.963	-1.33045	0.447373	-2.97392	0.00294017	0.0175004
AT3G10570	230.911	-1.33127	0.34422	-3.8675	0.000109956	0.00169337
AT1G23480	157.012	-1.33168	0.370706	-3.59229	0.000327791	0.00368841
AT1G21140	185.801	-1.33228	0.429755	-3.1001	0.00193456	0.0130934
AT2G19780	162.566	-1.33332	0.264602	-5.03898	4.68013e-07	3.14029e-05
AT3G16410	48.747	-1.33339	0.504964	-2.64057	0.00827657	0.0364989
AT1G20470	138.829	-1.3345	0.483196	-2.76183	0.0057479	0.0281509
AT2G46890	102.148	-1.33471	0.314902	-4.23849	2.25032e-05	0.000540118
AT3G44450	477.505	-1.33495	0.340328	-3.92255	8.76149e-05	0.00144732
AT2G30424	175.074	-1.33566	0.32391	-4.12354	3.73091e-05	0.000782308
AT4G29150	20.5722	-1.34004	0.529199	-2.53221	0.0113345	0.0452778
AT2G22200	111.818	-1.34093	0.377942	-3.54797	0.000388214	0.00420138
AT2G39560	56.91	-1.34111	0.527289	-2.5434	0.010978	0.0443574
AT3G06770	327.811	-1.34152	0.341364	-3.92987	8.49933e-05	0.00141701
AT4G01390	1450.53	-1.34202	0.477829	-2.80857	0.00497613	0.0254311
AT1G69320	13.5745	-1.3422	0.528336	-2.54042	0.0110719	0.0446364
AT1G33590	2472.99	-1.34326	0.232885	-5.7679	8.02672e-09	1.60586e-06
AT3G27500	17.9302	-1.34397	0.423005	-3.1772	0.00148706	0.0108637
AT5G23210	816.926	-1.3445	0.212522	-6.32642	2.50909e-10	1.30275e-07
AT3G00490	18.3242	-1.34497	0.518927	-2.59183	0.00954678	0.0401982
AT4G17680	119.689	-1.3455	0.396171	-3.39625	0.000683147	0.00634002
AT3G29631	83.8214	-1.34583	0.521203	-2.58217	0.00981822	0.04093
AT4G29360	251.479	-1.34679	0.287772	-4.68007	2.86782e-06	0.000120266
AT3G18050	1974.44	-1.34717	0.304276	-4.42745	9.53537e-06	0.000290416
AT5G24160	729.175	-1.34753	0.305553	-4.41015	1.03301e-05	0.000307589
AT2G34620	2285.31	-1.34849	0.447562	-3.01298	0.00258698	0.0159942
AT3G59220	28.6883	-1.34885	0.387903	-3.47728	0.000506533	0.00508959
AT1G09390	314.213	-1.34927	0.332668	-4.05591	4.99391e-05	0.00096802
AT3G15850	3294.38	-1.3518	0.353096	-3.82843	0.000128966	0.00188117
AT1G33340	29.2063	-1.35476	0.415066	-3.26397	0.00109863	0.00875975
AT5G42630	22.0392	-1.35488	0.288703	-4.69298	2.69252e-06	0.000115582
AT4G36500	869.258	-1.35617	0.241596	-5.61339	1.98402e-08	3.00456e-06
AT2G44210	2716.26	-1.35815	0.277146	-4.90048	9.56018e-07	5.45756e-05
AT2G15050	2320.6	-1.35865	0.228505	-5.94582	2.75081e-09	8.10635e-07
AT4G18340	91.0551	-1.35994	0.417062	-3.26076	0.00111115	0.00882405
AT4G02810	11.973	-1.36027	0.489975	-2.7762	0.0054998	0.0272764
AT2G34190	114.949	-1.36115	0.370013	-3.67866	0.000234459	0.00290668
AT4G36620	30.5318	-1.36174	0.421776	-3.22859	0.00124401	0.00953714
AT1G69900	22.0885	-1.36281	0.48663	-2.8005	0.00510243	0.0258622
AT2G30820	58.7687	-1.36324	0.447374	-3.0472	0.00230986	0.014737
AT2G16380	279.59	-1.3635	0.188909	-7.21777	5.28472e-13	8.23171e-10
AT2G23770	99.8851	-1.36472	0.324204	-4.20943	2.56014e-05	0.000590783
AT3G08920	1169.63	-1.36538	0.301447	-4.5294	5.91502e-06	0.000206053
AT1G08170	8.4094	-1.36575	0.468344	-2.91613	0.00354402	0.0198963
AT3G03840	37.0304	-1.36867	0.403517	-3.39185	0.000694213	0.00641471
AT2G22890	36.5298	-1.36899	0.332177	-4.12126	3.76811e-05	0.000789349
AT2G02820	240.365	-1.36902	0.297555	-4.6009	4.20671e-06	0.000160658
AT1G62380	3143.43	-1.36978	0.312274	-4.38648	1.15202e-05	0.000333626
AT3G49940	196.799	-1.37105	0.236243	-5.80357	6.49183e-09	1.36142e-06
AT5G02160	4164.47	-1.37192	0.384579	-3.56734	0.000360622	0.00396375
AT1G74070	886.192	-1.37225	0.301668	-4.54888	5.3931e-06	0.000195037
AT2G18969	123.623	-1.37756	0.361093	-3.81499	0.000136189	0.00196031
AT5G03870	37.9171	-1.37759	0.53736	-2.56363	0.0103585	0.0425081
AT5G24660	668.278	-1.378	0.430732	-3.1992	0.00137812	0.0102709
AT4G01580	65.8677	-1.37845	0.414227	-3.32776	0.000875479	0.00752526
AT5G40030	10.257	-1.38269	0.531289	-2.60251	0.00925432	0.0394158
AT4G20820	70.8248	-1.38275	0.28808	-4.79988	1.58762e-06	7.86845e-05
AT5G52882	221.751	-1.38298	0.349162	-3.96086	7.46812e-05	0.00128538
AT5G55090	11.9144	-1.3835	0.483552	-2.86113	0.0042214	0.0226572
AT1G78860	52.6392	-1.38365	0.470103	-2.9433	0.00324738	0.018779
AT1G77960	553.871	-1.38419	0.313354	-4.41735	9.99203e-06	0.000300547
AT5G16410	79.4636	-1.38473	0.348677	-3.97137	7.14607e-05	0.00124371
AT4G22860	39.1083	-1.38491	0.479883	-2.88592	0.00390268	0.021378
AT1G03457	53.1327	-1.38493	0.366088	-3.78307	0.000154908	0.00216292
AT3G06140	114.19	-1.38572	0.416833	-3.32441	0.000886052	0.0075684
AT5G58500	45.9737	-1.38593	0.549622	-2.52161	0.011682	0.0462394
AT1G53180	131.648	-1.38675	0.536853	-2.58312	0.00979125	0.0408621
AT1G79760	27.7257	-1.38688	0.359172	-3.86132	0.000112774	0.00172555
AT3G57670	48.5714	-1.38775	0.25299	-5.48541	4.12512e-08	5.35558e-06
AT3G02170	1527.6	-1.38831	0.266859	-5.20243	1.967e-07	1.62479e-05
AT4G37810	68.4043	-1.3886	0.327817	-4.23589	2.27645e-05	0.000542542
AT1G06660	26.6499	-1.38866	0.5108	-2.7186	0.00655583	0.0309645
AT1G07517	17.1563	-1.3891	0.468636	-2.96414	0.00303533	0.0178702
AT1G10657	621.114	-1.39015	0.334541	-4.1554	3.24722e-05	0.000707413
AT2G24700	50.1658	-1.39021	0.420605	-3.30526	0.000948898	0.00791305
AT1G78320	28.8575	-1.39106	0.530874	-2.62031	0.00878493	0.0381468
AT5G44530	2533.14	-1.39161	0.306651	-4.53809	5.67664e-06	0.000200777
AT1G12570	361.564	-1.3921	0.447081	-3.11376	0.00184717	0.012695
AT1G18620	1421.78	-1.39424	0.259885	-5.36486	8.10129e-08	8.29412e-06
AT5G60150	27.8057	-1.39561	0.554735	-2.51581	0.0118759	0.0467721
AT4G21445	379.927	-1.39663	0.358852	-3.89193	9.945e-05	0.00158415
AT4G23340	19.1779	-1.39725	0.421373	-3.31595	0.000913312	0.00771961
AT3G25980	78.6051	-1.39739	0.369324	-3.78366	0.000154541	0.00216292
AT5G03995	30.6178	-1.39838	0.412666	-3.38864	0.000702407	0.00646031
AT3G43430	36.9291	-1.3992	0.411361	-3.40139	0.000670433	0.00625327
AT5G58310	446.268	-1.39926	0.407391	-3.43468	0.000593259	0.00571179
AT1G35180	37.5484	-1.39945	0.479032	-2.9214	0.00348459	0.0196657
AT4G38062	41.3604	-1.39957	0.510265	-2.74284	0.00609109	0.0293284
AT1G72670	56.2088	-1.40506	0.460237	-3.05291	0.00226635	0.0145647
AT1G43675	53.6028	-1.4054	0.40982	-3.4293	0.000605131	0.00579493
AT3G18880	37.7782	-1.40643	0.371709	-3.78368	0.000154524	0.00216292
AT4G10150	92.4115	-1.40669	0.274877	-5.11752	3.09578e-07	2.30327e-05
AT1G49870	51.7262	-1.40972	0.45698	-3.08486	0.00203646	0.0135559
AT1G68330	62.8274	-1.40982	0.351774	-4.00775	6.12991e-05	0.00111721
AT4G01380	121.81	-1.41062	0.421608	-3.34582	0.000820402	0.00719107
AT3G32980	423.945	-1.41102	0.279721	-5.04439	4.54974e-07	3.11023e-05
AT5G51560	410.781	-1.41182	0.381168	-3.70392	0.00021229	0.0027041
AT4G03210	733.811	-1.41284	0.540179	-2.6155	0.00890962	0.0384356
AT2G46780	102.125	-1.41393	0.38731	-3.65063	0.000261602	0.00313793
AT1G69780	429.802	-1.41452	0.171625	-8.24189	1.69509e-16	6.16081e-13
AT3G13000	331.054	-1.41546	0.271179	-5.21965	1.7926e-07	1.5018e-05
AT5G44560	114.002	-1.41782	0.394179	-3.5969	0.000322026	0.00363668
AT3G22121	38.8802	-1.41963	0.464705	-3.05491	0.00225128	0.0145038
AT2G37180	918.335	-1.42034	0.356825	-3.98051	6.87689e-05	0.0012055
AT4G01730	49.4343	-1.42096	0.382555	-3.7144	0.000203689	0.00261901
AT4G28190	61.4149	-1.4217	0.42525	-3.3432	0.000828178	0.00723851
AT5G22940	105.776	-1.42232	0.489504	-2.90563	0.00366519	0.0204364
AT1G75780	306.323	-1.42249	0.299383	-4.75139	2.02018e-06	9.25507e-05
AT1G01390	262.175	-1.42283	0.335028	-4.2469	2.16746e-05	0.000524012
AT5G38865	305.575	-1.42286	0.348552	-4.08221	4.46095e-05	0.000888441
AT2G18328	1399.63	-1.42559	0.372224	-3.82993	0.000128179	0.00187597
AT5G42760	310.593	-1.42601	0.4252	-3.35373	0.000797294	0.00707477
AT1G20070	498.029	-1.42703	0.357853	-3.98776	6.67003e-05	0.00117967
AT1G22900	59.5012	-1.42732	0.367381	-3.88513	0.000102276	0.00161152
AT5G10150	573.212	-1.42766	0.330057	-4.32549	1.52192e-05	0.000412444
AT3G63470	26.4376	-1.42772	0.361119	-3.95361	7.69812e-05	0.00131356
AT4G30090	41.3029	-1.42913	0.277528	-5.14951	2.61166e-07	2.00537e-05
AT2G40820	415.455	-1.4293	0.30137	-4.74267	2.10915e-06	9.50292e-05
AT4G20230	16.9535	-1.43127	0.474367	-3.01723	0.00255098	0.0158349
AT1G52245	27.774	-1.43622	0.571386	-2.51357	0.0119516	0.0469264
AT3G12610	1163.99	-1.43626	0.349147	-4.11364	3.89476e-05	0.000808512
AT1G80370	43.8899	-1.43707	0.475041	-3.02515	0.00248513	0.015546
AT1G20930	124.466	-1.43869	0.318893	-4.51153	6.4362e-06	0.000220336
AT3G23170	334.822	-1.44111	0.337138	-4.27455	1.91523e-05	0.000481168
AT5G03390	18.1132	-1.44186	0.551311	-2.61533	0.00891406	0.0384396
AT3G16420	2148.49	-1.44242	0.471157	-3.06144	0.00220271	0.0142918
AT3G51060	25.2312	-1.44254	0.518464	-2.78233	0.00539705	0.0269137
AT5G12970	37.563	-1.44434	0.476271	-3.03261	0.00242452	0.0152675
AT3G57500	30.2102	-1.4444	0.58076	-2.48709	0.0128794	0.0495084
AT5G13140	1027.5	-1.44609	0.326731	-4.42595	9.60207e-06	0.000291533
AT2G33793	26.8109	-1.44819	0.518276	-2.79424	0.00520223	0.0262119
AT5G05890	79.2726	-1.44888	0.428796	-3.37896	0.000727614	0.00663218
AT2G30890	60.9972	-1.4505	0.430628	-3.36832	0.000756266	0.0068176
AT4G39770	390.854	-1.45272	0.2804	-5.18089	2.20832e-07	1.77701e-05
AT2G28210	76.3418	-1.45318	0.544739	-2.66766	0.00763822	0.0344284
AT5G06690	72.4182	-1.45505	0.453134	-3.21109	0.00132234	0.00997107
AT5G66740	57.9166	-1.45574	0.550932	-2.64233	0.00823379	0.036347
AT5G53592	10.8891	-1.45604	0.557301	-2.61267	0.00898373	0.0386407
AT4G34220	1048.34	-1.45933	0.374515	-3.89657	9.75642e-05	0.0015644
AT3G14210	10789.6	-1.46024	0.222392	-6.56606	5.16643e-11	3.63433e-08
AT3G07540	292.112	-1.46106	0.358537	-4.07507	4.59998e-05	0.000906158
AT4G29240	111.979	-1.46389	0.377735	-3.87545	0.000106427	0.00165421
AT2G45800	54.356	-1.4639	0.417814	-3.5037	0.000458838	0.00476698
AT5G55620	1483.6	-1.46456	0.310952	-4.70993	2.47805e-06	0.000108294
AT3G01330	24.4202	-1.46707	0.450368	-3.25748	0.00112407	0.00888207
AT2G36200	148.297	-1.46884	0.430745	-3.41001	0.000649604	0.00611654
AT3G18080	5038.69	-1.46948	0.265686	-5.53089	3.18601e-08	4.45368e-06
AT3G27150	35.0127	-1.4698	0.544602	-2.69885	0.006958	0.0321989
AT4G24780	2866.39	-1.46995	0.358968	-4.09495	4.22259e-05	0.000852891
AT1G77870	33.294	-1.47106	0.400468	-3.67337	0.000239376	0.0029428
AT5G42092	22.1537	-1.47242	0.547493	-2.68938	0.00715851	0.0327609
AT2G01580	6.6499	-1.47549	0.572941	-2.5753	0.0100153	0.0415619
AT4G14695	7.65313	-1.47587	0.580861	-2.54084	0.0110586	0.0446089
AT3G26320	89.8792	-1.47649	0.379811	-3.88745	0.000101304	0.00160199
AT1G78270	290.838	-1.4787	0.382506	-3.86582	0.000110718	0.0017027
AT2G22990	5841.28	-1.48104	0.387465	-3.82238	0.000132171	0.00191512
AT3G42725	19.9699	-1.48138	0.47843	-3.09634	0.00195925	0.0132236
AT2G33560	39.716	-1.4833	0.4468	-3.31983	0.00090071	0.0076606
AT3G11110	46.6521	-1.48539	0.455997	-3.25746	0.00112416	0.00888207
AT2G19170	284.293	-1.48672	0.30715	-4.84039	1.29586e-06	6.80933e-05
AT2G21140	839.987	-1.48889	0.496781	-2.99708	0.0027258	0.01661
AT3G07340	102.406	-1.49022	0.272507	-5.46855	4.53735e-08	5.79102e-06
AT5G36910	150.773	-1.49023	0.345822	-4.30926	1.63802e-05	0.000435615
AT3G23880	210.968	-1.49035	0.292528	-5.09473	3.49238e-07	2.5218e-05
AT4G39630	37.5414	-1.49164	0.339685	-4.39125	1.12699e-05	0.000329441
AT3G49260	874.449	-1.49355	0.411879	-3.62619	0.000287629	0.00335419
AT4G09060	25.0404	-1.49414	0.424852	-3.51684	0.000436723	0.00459413
AT5G41835	5.86412	-1.49512	0.597141	-2.5038	0.0122867	0.0478969
AT1G01620	3729.84	-1.49539	0.342474	-4.36642	1.263e-05	0.000357365
AT4G20780	108.365	-1.49654	0.349335	-4.28396	1.836e-05	0.00046922
AT5G01910	29.6959	-1.49699	0.499841	-2.99493	0.00274511	0.0166655
AT3G06220	15.3915	-1.49706	0.523918	-2.85744	0.00427079	0.0227932
AT1G03870	584.398	-1.49748	0.345335	-4.33631	1.44896e-05	0.000398958
AT3G16250	1340.61	-1.49917	0.372363	-4.02611	5.67076e-05	0.00105694
AT2G22610	95.4374	-1.50075	0.413618	-3.62835	0.000285235	0.00333518
AT3G55630	1203.72	-1.50202	0.399057	-3.76391	0.000167277	0.00227958
AT4G32830	81.588	-1.50349	0.416441	-3.61032	0.000305822	0.00349898
AT4G30290	82.8391	-1.5046	0.392086	-3.83742	0.000124333	0.00183323
AT5G38430	10803.6	-1.50692	0.383919	-3.92512	8.66883e-05	0.00143976
AT1G03010	50.2498	-1.50852	0.247004	-6.10727	1.01351e-09	3.81063e-07
AT5G53320	22.3463	-1.50909	0.50973	-2.96056	0.00307082	0.0180208
AT2G33400	89.1209	-1.50934	0.410881	-3.67342	0.000239326	0.0029428
AT1G78450	316.609	-1.5095	0.348671	-4.32928	1.49594e-05	0.00040857
AT3G22142	534.66	-1.50965	0.359227	-4.20249	2.63994e-05	0.000604083
AT2G21550	200.284	-1.51019	0.567318	-2.66198	0.00776834	0.0348482
AT4G14465	207.63	-1.51098	0.465565	-3.24548	0.00117254	0.00914115
AT5G52100	687.954	-1.51119	0.337511	-4.47746	7.55372e-06	0.000248514
AT4G19590	10.8442	-1.51165	0.416735	-3.62737	0.000286323	0.00334611
AT1G27730	1556.07	-1.51174	0.581197	-2.60108	0.00929305	0.0395158
AT1G67750	1169.24	-1.51203	0.442876	-3.41411	0.000639911	0.00604747
AT4G31805	45.4891	-1.51302	0.594625	-2.54449	0.0109437	0.0442846
AT2G07170	62.1385	-1.51312	0.469097	-3.2256	0.00125709	0.00960906
AT3G52720	1888.68	-1.51422	0.404175	-3.74645	0.000179352	0.00240389
AT2G26760	79.7338	-1.51617	0.458362	-3.30779	0.000940364	0.00787198
AT1G10780	53.3599	-1.51642	0.393782	-3.8509	0.000117686	0.00177794
AT4G23550	23.3268	-1.51706	0.42773	-3.54678	0.000389969	0.0042141
AT2G28140	17.4625	-1.51763	0.493008	-3.0783	0.00208186	0.0137615
AT1G73830	216.678	-1.51784	0.164844	-9.20774	3.33057e-20	3.63148e-16
AT4G31020	22.0058	-1.51869	0.549106	-2.76575	0.0056792	0.0279226
AT1G64170	55.5964	-1.51875	0.270023	-5.62452	1.86021e-08	2.91839e-06
AT1G02730	354.28	-1.51935	0.451779	-3.36305	0.000770873	0.0069065
AT2G38620	28.8438	-1.52173	0.51175	-2.97358	0.0029435	0.017514
AT5G67270	63.7743	-1.52247	0.412711	-3.68895	0.000225185	0.00282032
AT3G23670	87.0203	-1.52258	0.489691	-3.10927	0.0018755	0.0128271
AT5G60930	134.304	-1.52341	0.421978	-3.61017	0.000305999	0.00349917
AT3G07320	252.523	-1.52378	0.424376	-3.59064	0.000329871	0.00370417
AT1G55960	5566.74	-1.52398	0.409889	-3.71803	0.000200781	0.00259178
AT1G52830	13.857	-1.52418	0.483009	-3.1556	0.00160167	0.0114404
AT5G19120	215.941	-1.52462	0.227519	-6.70108	2.06892e-11	1.55575e-08
AT3G55130	2608.84	-1.52538	0.350655	-4.35007	1.36092e-05	0.000379619
AT5G56580	45.9865	-1.52722	0.357225	-4.27522	1.9095e-05	0.000481168
AT3G21870	284.317	-1.52808	0.375288	-4.07176	4.666e-05	0.000917506
AT5G16190	87.9615	-1.53118	0.434669	-3.52263	0.000427281	0.00451878
AT4G04630	236.515	-1.53219	0.246737	-6.20981	5.3049e-10	2.36089e-07
AT1G65620	127.971	-1.53504	0.331336	-4.63288	3.60605e-06	0.000144554
AT1G05610	20.4117	-1.53524	0.488504	-3.14274	0.00167374	0.0118343
AT5G27290	625.372	-1.5367	0.440506	-3.48849	0.000485757	0.00495227
AT5G46710	59.3407	-1.53682	0.424099	-3.62372	0.00029039	0.00338458
AT2G05160	152.538	-1.53688	0.480484	-3.19861	0.00138094	0.0102884
AT5G05440	28.2846	-1.53888	0.344626	-4.46535	7.99387e-06	0.000257274
AT5G60270	124.095	-1.53982	0.373312	-4.12476	3.71114e-05	0.000779662
AT1G28010	72.1729	-1.54038	0.339919	-4.5316	5.85381e-06	0.000204902
AT5G57220	55.8887	-1.54057	0.459742	-3.35095	0.000805361	0.00711255
AT3G03850	51.6363	-1.54204	0.262857	-5.86646	4.452e-09	1.10324e-06
AT5G64120	72.1972	-1.54244	0.48593	-3.17421	0.00150244	0.0109541
AT5G06790	145.819	-1.54307	0.350477	-4.40278	1.06875e-05	0.00031623
AT1G08560	202.966	-1.54551	0.447754	-3.45169	0.000557085	0.00544037
AT4G12980	1904.2	-1.54589	0.327668	-4.71785	2.38345e-06	0.000105005
AT1G06350	55.5537	-1.5464	0.47236	-3.27379	0.00106117	0.0085328
AT1G52270	39.4556	-1.54789	0.479595	-3.2275	0.00124878	0.00956523
AT4G33270	134.576	-1.54957	0.471484	-3.28657	0.00101415	0.00827056
AT1G34355	49.9074	-1.5504	0.537196	-2.88609	0.00390054	0.021373
AT3G47980	14.7966	-1.55115	0.621792	-2.49464	0.0126085	0.0488113
AT3G16490	26.2382	-1.5514	0.413303	-3.75365	0.00017428	0.00235326
AT4G13210	47.3035	-1.55344	0.536289	-2.89664	0.00377186	0.0208923
AT3G25130	83.3324	-1.55747	0.352267	-4.42127	9.8122e-06	0.000296364
AT4G30130	42.9161	-1.55789	0.50441	-3.08854	0.00201141	0.0134631
AT1G31490	44.2185	-1.56017	0.539751	-2.89054	0.00384577	0.021178
AT4G02700	31.0112	-1.56048	0.273525	-5.70507	1.16292e-08	2.09585e-06
AT3G51740	188.545	-1.56294	0.425107	-3.67657	0.000236393	0.00292234
AT2G40670	166.333	-1.56377	0.438894	-3.56299	0.000366659	0.00400788
AT3G11000	12.0746	-1.5642	0.610765	-2.56105	0.0104356	0.0427387
AT5G63560	68.5011	-1.56484	0.497933	-3.14266	0.00167418	0.0118343
AT2G15090	193.711	-1.56523	0.353258	-4.43085	9.38633e-06	0.000288068
AT4G28950	28.4986	-1.5665	0.417762	-3.74974	0.000177021	0.00238033
AT1G29270	36.0444	-1.56687	0.431797	-3.62871	0.000284843	0.00333418
AT1G30250	687.634	-1.56755	0.200487	-7.81868	5.33812e-15	1.29343e-11
AT1G23985	11.2966	-1.56927	0.468444	-3.34995	0.000808256	0.00713011
AT3G60720	60.1253	-1.57038	0.333395	-4.71027	2.47386e-06	0.000108294
AT3G17185	300.772	-1.5705	0.394287	-3.98315	6.80088e-05	0.00119678
AT3G10000	15.9777	-1.57313	0.460446	-3.41653	0.000634255	0.00600372
AT5G05580	968.228	-1.57558	0.394696	-3.99189	6.55498e-05	0.00116594
AT2G29170	56.7904	-1.57655	0.382005	-4.12705	3.67443e-05	0.000774186
AT1G08090	22.6664	-1.57691	0.338986	-4.65184	3.2898e-06	0.000134765
AT1G15085	22.2524	-1.57692	0.502944	-3.13539	0.00171628	0.0120228
AT3G49970	26.7481	-1.57851	0.450184	-3.50637	0.000454263	0.00473523
AT4G21990	2192.12	-1.57996	0.470686	-3.35673	0.000788705	0.00702012
AT5G51460	260.442	-1.58023	0.382097	-4.13568	3.53909e-05	0.000755865
AT4G12540	12.9793	-1.58084	0.592133	-2.66974	0.00759092	0.0342865
AT2G45080	47.8762	-1.58095	0.383965	-4.11743	3.83115e-05	0.000798718
AT5G49630	3184.2	-1.58445	0.313645	-5.05174	4.37807e-07	3.03088e-05
AT5G16250	249.458	-1.58446	0.441741	-3.58685	0.000334702	0.00373534
AT3G49670	1037.09	-1.58811	0.37267	-4.26144	2.03113e-05	0.000502188
AT3G10310	41.6212	-1.5903	0.544433	-2.92103	0.00348881	0.0196743
AT2G38995	491.442	-1.59032	0.308129	-5.16121	2.45363e-07	1.92469e-05
AT1G09540	8.57052	-1.59048	0.59181	-2.68749	0.00719911	0.0328947
AT5G23910	81.3606	-1.5908	0.413172	-3.85023	0.000118009	0.00177935
AT5G14740	23066.3	-1.59189	0.475291	-3.3493	0.000810147	0.00713525
AT3G52520	59.1451	-1.59288	0.324183	-4.91353	8.94517e-07	5.1742e-05
AT1G16330	28.8043	-1.59452	0.519573	-3.0689	0.00214846	0.0140332
AT1G30520	609.036	-1.59572	0.398073	-4.00862	6.10755e-05	0.00111487
AT4G28250	2167.99	-1.59739	0.394662	-4.04749	5.17708e-05	0.00099067
AT4G38860	1021.83	-1.59972	0.318402	-5.02421	5.05499e-07	3.34687e-05
AT4G36670	110.384	-1.59979	0.270088	-5.9232	3.15744e-09	8.71574e-07
AT1G59740	718.832	-1.60066	0.48321	-3.31256	0.000924452	0.00778598
AT2G29490	24.7761	-1.60255	0.57592	-2.78259	0.00539271	0.0269043
AT3G21770	123.245	-1.60496	0.337422	-4.75653	1.96953e-06	9.15594e-05
AT5G52600	7.89949	-1.60525	0.584433	-2.74669	0.00602008	0.0290637
AT1G28290	1492.56	-1.60553	0.437868	-3.66669	0.000245707	0.00300109
AT2G26700	22.7735	-1.60615	0.531312	-3.023	0.00250282	0.0156119
AT2G18500	31.3093	-1.60617	0.437325	-3.67271	0.000239991	0.00294844
AT2G23530	10.9707	-1.6079	0.590515	-2.72288	0.00647164	0.0306665
AT1G14390	33.7594	-1.60961	0.29515	-5.45353	4.93787e-08	5.95877e-06
AT4G22010	556.66	-1.61064	0.494336	-3.25819	0.00112124	0.00887267
AT5G40450	2101.13	-1.61113	0.267021	-6.03374	1.60206e-09	5.63485e-07
AT5G09978	6.74315	-1.61202	0.600645	-2.68382	0.00727854	0.0331987
AT2G26560	372.725	-1.61357	0.621706	-2.59538	0.00944855	0.0399543
AT5G07580	1043.9	-1.61478	0.287633	-5.61401	1.97693e-08	3.00456e-06
AT2G40390	57.6588	-1.61592	0.381372	-4.23713	2.26393e-05	0.000540739
AT5G05510	20.9542	-1.61719	0.561783	-2.87867	0.0039936	0.0217667
AT5G08391	7.43995	-1.61792	0.523329	-3.09159	0.00199085	0.013383
AT2G36885	403.068	-1.61858	0.480996	-3.36507	0.000765255	0.00687028
AT5G18300	26.0613	-1.62024	0.412876	-3.92427	8.69917e-05	0.00144128
AT4G13660	23.6138	-1.62039	0.640907	-2.52828	0.0114623	0.0456533
AT2G17740	6.69621	-1.62056	0.650048	-2.49298	0.0126674	0.0489698
AT4G01490	22.4915	-1.62128	0.617457	-2.62574	0.0086462	0.0377171
AT2G26650	560.766	-1.62175	0.561826	-2.88658	0.00389457	0.0213604
AT3G51470	55.8339	-1.62277	0.600952	-2.70033	0.00692712	0.0321267
AT2G36120	1891.2	-1.62305	0.452083	-3.59016	0.00033048	0.0037091
AT3G09032	12.4773	-1.62327	0.618322	-2.62528	0.0086578	0.0377224
AT2G22980	315.095	-1.6246	0.298298	-5.44624	5.14468e-08	6.06433e-06
AT2G21220	9.91885	-1.62492	0.565036	-2.87578	0.0040303	0.0219199
AT4G14330	73.3254	-1.62531	0.440822	-3.687	0.000226909	0.00283728
AT2G31220	16.5575	-1.62742	0.401995	-4.04835	5.15805e-05	0.000988415
AT3G02640	158.949	-1.63136	0.448558	-3.63691	0.000275928	0.00326133
AT1G07610	282.841	-1.63258	0.347479	-4.69836	2.62261e-06	0.000113026
AT1G48260	227.738	-1.63408	0.390152	-4.18833	2.81015e-05	0.000633453
AT2G42380	176.59	-1.6345	0.400396	-4.0822	4.46115e-05	0.000888441
AT3G06750	1056.38	-1.63605	0.281232	-5.81743	5.97605e-09	1.2903e-06
AT1G07450	43.6731	-1.63634	0.450083	-3.63565	0.000277285	0.0032723
AT1G20823	635.972	-1.63735	0.279868	-5.85042	4.90331e-09	1.16225e-06
AT3G26520	11505.9	-1.63752	0.345746	-4.7362	2.17765e-06	9.73117e-05
AT1G30840	73.803	-1.63773	0.368414	-4.44535	8.77484e-06	0.000274538
AT1G55330	245.476	-1.63775	0.52996	-3.09032	0.00199943	0.01342
AT3G06640	9.63157	-1.63859	0.453671	-3.61186	0.000304009	0.00348372
AT1G73550	9.27163	-1.63908	0.621536	-2.63715	0.00836064	0.0367963
AT5G50740	358.63	-1.64063	0.475996	-3.44672	0.000567434	0.00551919
AT1G76310	55.5125	-1.64097	0.398902	-4.1137	3.89362e-05	0.000808512
AT5G50335	236.596	-1.64217	0.28296	-5.80354	6.49278e-09	1.36142e-06
AT5G10605	192.179	-1.64315	0.452271	-3.6331	0.000280033	0.00329478
AT3G22210	747.948	-1.64349	0.378424	-4.34298	1.40562e-05	0.000389978
AT3G06890	51.8636	-1.64424	0.512287	-3.2096	0.00132918	0.0099984
AT4G28430	25.5862	-1.64777	0.568711	-2.89737	0.00376304	0.0208806
AT1G53140	46.1645	-1.64799	0.502086	-3.28229	0.00102967	0.00835035
AT1G03780	91.971	-1.64885	0.416572	-3.95814	7.55346e-05	0.00129476
AT1G16630	52.9874	-1.64887	0.539416	-3.05677	0.00223734	0.0144391
AT4G23800	318.994	-1.6518	0.430786	-3.83439	0.000125875	0.00184845
AT2G16060	140.466	-1.65268	0.55141	-2.99718	0.00272489	0.01661
AT5G38940	71.8978	-1.65622	0.51785	-3.19826	0.00138262	0.0102939
AT3G61490	342.389	-1.65761	0.371319	-4.46411	8.04021e-06	0.000257842
AT2G19590	154.653	-1.65799	0.461075	-3.59592	0.000323244	0.00364854
AT5G44572	49.4689	-1.65976	0.436423	-3.8031	0.000142894	0.00203932
AT4G19120	551.89	-1.65997	0.353676	-4.69346	2.6862e-06	0.000115538
AT4G23060	165.053	-1.6601	0.347336	-4.77953	1.75705e-06	8.477e-05
AT4G32950	18.7111	-1.66204	0.439001	-3.78597	0.000153109	0.0021527
AT1G70710	927.263	-1.66289	0.388302	-4.28247	1.84832e-05	0.000470882
AT5G56490	46.8055	-1.66399	0.510298	-3.26083	0.00111088	0.00882405
AT2G18150	109.289	-1.66515	0.433392	-3.84212	0.000121976	0.00181813
AT3G60490	46.3445	-1.66689	0.333632	-4.9962	5.84707e-07	3.7066e-05
AT1G06420	37.1065	-1.66772	0.467982	-3.56365	0.00036574	0.00400536
AT3G16240	3276.08	-1.66859	0.384288	-4.34204	1.41164e-05	0.000391153
AT1G35210	146.886	-1.66966	0.602123	-2.77296	0.00555487	0.0275119
AT4G21820	41.0904	-1.66976	0.475634	-3.5106	0.000447099	0.00466831
AT4G16980	4704.01	-1.67112	0.40372	-4.1393	3.48371e-05	0.000747729
AT3G06145	170.366	-1.67159	0.34655	-4.82352	1.41045e-06	7.23712e-05
AT5G66520	205.688	-1.67182	0.399527	-4.1845	2.85799e-05	0.000641195
AT4G30140	196.554	-1.67194	0.499293	-3.34862	0.000812144	0.00713842
AT1G61470	76.8614	-1.67432	0.582553	-2.8741	0.00405178	0.0219794
AT2G32960	386.619	-1.67478	0.294278	-5.69115	1.26183e-08	2.20135e-06
AT5G09805	22.5078	-1.67734	0.388046	-4.32254	1.5424e-05	0.000415249
AT3G57130	29.3809	-1.67882	0.3189	-5.26441	1.40639e-07	1.26481e-05
AT1G69530	4257.51	-1.67987	0.331119	-5.07331	3.9096e-07	2.75911e-05
AT1G76870	41.0612	-1.68153	0.325931	-5.15917	2.48053e-07	1.93881e-05
AT1G08165	71.8366	-1.68168	0.428547	-3.92413	8.70439e-05	0.00144128
AT2G44590	6.02726	-1.68328	0.663378	-2.53744	0.0111666	0.0448534
AT1G21100	27.7834	-1.68578	0.395819	-4.25897	2.05367e-05	0.000506037
AT4G36880	13.6169	-1.68906	0.655733	-2.57583	0.00999997	0.0415212
AT4G31620	25.136	-1.68986	0.448743	-3.76577	0.000166038	0.00227086
AT2G41510	220.034	-1.68991	0.395167	-4.27644	1.89908e-05	0.000479876
AT3G03130	52.5316	-1.69198	0.605605	-2.79387	0.00520808	0.026231
AT1G04800	1921.74	-1.6925	0.489897	-3.4548	0.000550693	0.00540458
AT4G15830	78.3697	-1.693	0.483698	-3.50012	0.000465056	0.00480639
AT4G38950	1389.1	-1.69435	0.415248	-4.08033	4.49709e-05	0.000891528
AT5G19230	80.5305	-1.69466	0.5949	-2.84865	0.00439053	0.0232558
AT1G07490	62.9174	-1.69801	0.326006	-5.20851	1.90363e-07	1.58445e-05
AT1G53430	617.551	-1.70204	0.426922	-3.98678	6.69764e-05	0.00118359
AT5G09155	5.56897	-1.70575	0.572593	-2.97899	0.00289204	0.0172975
AT4G37800	1361.84	-1.70718	0.438264	-3.89532	9.80709e-05	0.00157079
AT5G24105	79.6674	-1.70785	0.405945	-4.20711	2.58658e-05	0.000594547
AT2G42800	88.3868	-1.70988	0.289545	-5.9054	3.51799e-09	9.3557e-07
AT2G02950	121.052	-1.71258	0.266006	-6.43814	1.20948e-10	7.32642e-08
AT3G28340	76.5058	-1.71355	0.640372	-2.67586	0.00745372	0.0338036
AT1G47520	35.2909	-1.71394	0.625097	-2.74188	0.00610881	0.0293813
AT1G66860	8.58653	-1.71626	0.681966	-2.51663	0.0118483	0.0467143
AT5G47920	17.6306	-1.7168	0.454331	-3.77874	0.000157622	0.00219073
AT4G24260	14.6853	-1.72047	0.421962	-4.0773	4.55612e-05	0.00089833
AT5G40460	17.0592	-1.72298	0.498629	-3.45543	0.000549413	0.00539804
AT2G20590	33.8343	-1.72836	0.401236	-4.30759	1.65041e-05	0.000437841
AT3G30340	62.8837	-1.73141	0.574705	-3.01269	0.00258943	0.0159965
AT5G65300	112.361	-1.73406	0.451974	-3.83664	0.00012473	0.00183784
AT3G52540	36.1413	-1.74169	0.362835	-4.80022	1.5849e-06	7.86845e-05
AT1G16022	15.4145	-1.74179	0.512034	-3.4017	0.000669691	0.00625148
AT4G29270	34.8907	-1.74284	0.437569	-3.983	6.80518e-05	0.00119678
AT3G23150	153.61	-1.74314	0.492676	-3.53811	0.000403004	0.00432709
AT4G02800	87.3654	-1.74382	0.530866	-3.28487	0.00102031	0.00830221
AT2G22880	50.4951	-1.74641	0.486755	-3.58787	0.000333396	0.00372266
AT5G19110	12.1587	-1.74655	0.659063	-2.65006	0.00804781	0.0357576
AT5G06150	119.159	-1.74688	0.456973	-3.82271	0.000131994	0.0019151
AT5G49730	8148.64	-1.74743	0.362912	-4.81503	1.47179e-06	7.49888e-05
AT5G19340	54.5156	-1.74809	0.346715	-5.04185	4.61063e-07	3.11413e-05
AT1G66160	38.5753	-1.75227	0.560852	-3.12429	0.00178232	0.0123493
AT2G25060	216.918	-1.75311	0.44311	-3.95637	7.60967e-05	0.00130152
AT5G17160	124.414	-1.75332	0.449581	-3.89989	9.62356e-05	0.00155508
AT5G53200	162.586	-1.75679	0.391691	-4.48514	7.28675e-06	0.000242229
AT1G56430	426.648	-1.75711	0.316011	-5.56028	2.69342e-08	3.86417e-06
AT1G73600	12730.3	-1.75834	0.554827	-3.16917	0.00152874	0.0110939
AT5G07100	335.117	-1.75991	0.507415	-3.46837	0.000523616	0.00520917
AT2G28620	117.956	-1.76008	0.553417	-3.18038	0.00147082	0.0107768
AT5G19810	15.87	-1.76145	0.541077	-3.25545	0.00113212	0.00892096
AT2G37950	49.466	-1.76259	0.403217	-4.37131	1.23502e-05	0.000352054
AT3G54400	1232.76	-1.76369	0.412562	-4.27498	1.91153e-05	0.000481168
AT5G54130	970.372	-1.76701	0.416472	-4.24281	2.20741e-05	0.000531314
AT5G28770	209.909	-1.76731	0.327535	-5.3958	6.82182e-08	7.47466e-06
AT1G31320	69.4134	-1.76739	0.408765	-4.32374	1.53407e-05	0.000415055
AT1G72610	8872.83	-1.76834	0.377089	-4.68946	2.73926e-06	0.000115866
AT1G33790	60.7589	-1.77242	0.393763	-4.50123	6.75621e-06	0.000228069
AT2G16660	425.919	-1.773	0.388787	-4.56034	5.10717e-06	0.000187495
AT5G59990	55.0273	-1.7748	0.356556	-4.97762	6.43698e-07	3.99227e-05
AT3G05140	11.0874	-1.77559	0.605671	-2.93161	0.00337211	0.0192602
AT3G48540	19.5075	-1.77629	0.45608	-3.89469	9.83226e-05	0.00157309
AT3G05600	163.702	-1.77833	0.494674	-3.59496	0.000324443	0.00365829
AT1G18370	120.306	-1.77867	0.483948	-3.67534	0.000237536	0.00292983
AT4G03140	41.4391	-1.77872	0.307819	-5.77847	7.53808e-09	1.55078e-06
AT5G45850	52.9029	-1.78235	0.33928	-5.25333	1.49377e-07	1.31881e-05
AT1G11450	23.7606	-1.78238	0.672888	-2.64885	0.00807667	0.0358567
AT1G19150	2655.16	-1.7862	0.39071	-4.57166	4.83867e-06	0.000180171
AT4G14650	17.2688	-1.78788	0.689103	-2.5945	0.0094728	0.0399948
AT4G31840	229.144	-1.78859	0.46067	-3.88258	0.000103353	0.00162263
AT1G02630	17.4843	-1.78866	0.711004	-2.51568	0.0118803	0.0467812
AT3G23890	223.747	-1.78909	0.537142	-3.33075	0.000866122	0.00747256
AT5G45670	428.359	-1.79387	0.463375	-3.8713	0.000108255	0.00167271
AT5G15600	48.9219	-1.79407	0.721016	-2.48826	0.0128371	0.0493892
AT1G54385	77.8512	-1.79501	0.521215	-3.44391	0.000573377	0.00556211
AT2G47750	187.125	-1.79577	0.566685	-3.1689	0.0015302	0.0110971
AT4G29700	506.087	-1.79652	0.621849	-2.88901	0.00386461	0.0212442
AT5G50915	111.866	-1.79695	0.504278	-3.56342	0.000366061	0.00400536
AT4G00400	557.125	-1.79701	0.397129	-4.525	6.03955e-06	0.000208724
AT1G44110	90.9417	-1.79756	0.535714	-3.35545	0.000792348	0.00703818
AT2G38390	81.3079	-1.79821	0.636706	-2.82424	0.00473931	0.0245148
AT1G73620	64.9057	-1.80108	0.596807	-3.01786	0.00254564	0.0158209
AT1G15830	381.356	-1.80185	0.490017	-3.67711	0.000235893	0.00292046
AT5G03130	14.7603	-1.80237	0.642415	-2.80561	0.00502207	0.0255711
AT5G66230	109.275	-1.80293	0.474656	-3.79839	0.000145642	0.00207041
AT4G20730	5.97153	-1.80297	0.600543	-3.00224	0.00268004	0.0164122
AT4G30230	29.2725	-1.80343	0.486251	-3.70884	0.000208211	0.00266615
AT3G01140	205.485	-1.80535	0.388804	-4.64333	3.42834e-06	0.000139481
AT5G22250	632.669	-1.80635	0.411555	-4.38908	1.13829e-05	0.000331855
AT1G25510	87.1574	-1.80749	0.521832	-3.46374	0.000532713	0.00527082
AT3G27660	87.8469	-1.80811	0.541915	-3.33651	0.000848373	0.00737659
AT2G28690	12.6295	-1.80834	0.564657	-3.20254	0.00136222	0.0101907
AT5G67390	188.261	-1.80843	0.401339	-4.50599	6.60641e-06	0.000224752
AT3G50270	415.751	-1.80886	0.329326	-5.49261	3.96045e-08	5.20274e-06
AT2G16270	49.7006	-1.81294	0.429479	-4.22126	2.42937e-05	0.000566601
AT5G38410	55043.1	-1.81345	0.518653	-3.49646	0.000471469	0.00485885
AT1G50110	197.74	-1.81498	0.487568	-3.72251	0.000197252	0.0025604
AT3G02120	85.5786	-1.81625	0.491174	-3.69778	0.000217496	0.00274407
AT4G19820	28.1924	-1.81661	0.521221	-3.48531	0.00049157	0.00499116
AT2G13820	106.908	-1.81699	0.531465	-3.41884	0.000628888	0.00597306
AT5G20820	38.1854	-1.82034	0.356769	-5.1023	3.35558e-07	2.44657e-05
AT4G08950	205.43	-1.82164	0.453024	-4.02107	5.79339e-05	0.00107338
AT4G24265	25.7728	-1.82328	0.42751	-4.26488	2.00008e-05	0.000496761
AT5G20740	84.4441	-1.8233	0.553565	-3.29375	0.000988618	0.00815077
AT5G19190	965.782	-1.8243	0.380606	-4.79316	1.64172e-06	8.04517e-05
AT5G51720	1554.63	-1.82436	0.517391	-3.52607	0.000421776	0.00447575
AT3G09780	23.682	-1.82679	0.452087	-4.04079	5.32716e-05	0.00101193
AT4G21270	82.5237	-1.82745	0.477768	-3.82498	0.000130782	0.00190258
AT3G55660	52.6837	-1.82803	0.538416	-3.3952	0.000685796	0.00635848
AT1G72910	1006.32	-1.82859	0.445661	-4.10309	4.07666e-05	0.000833955
AT4G39010	62.8572	-1.82906	0.402726	-4.54171	5.57998e-06	0.000199193
AT1G66940	491.801	-1.82943	0.347874	-5.2589	1.44924e-07	1.2877e-05
AT5G48310	52.1936	-1.82958	0.512276	-3.57147	0.000354988	0.00391762
AT4G04840	95.4636	-1.82992	0.444513	-4.11669	3.84351e-05	0.000800529
AT5G25380	8.86787	-1.83669	0.541537	-3.39162	0.000694797	0.00641738
AT3G61680	26.1803	-1.83952	0.499614	-3.68187	0.000231525	0.00288342
AT3G51280	78.8794	-1.83953	0.521963	-3.52426	0.000424667	0.00449986
AT2G38380	330.869	-1.84182	0.549344	-3.35277	0.00080008	0.00708953
AT3G43960	86.2995	-1.84339	0.394742	-4.66986	3.01409e-06	0.000124959
AT3G04640	398.783	-1.84572	0.418235	-4.41312	1.01894e-05	0.000305219
AT1G23790	32.2239	-1.84579	0.579972	-3.18254	0.00145988	0.0107227
AT1G52190	2429.37	-1.8465	0.355661	-5.19174	2.0834e-07	1.68894e-05
AT5G03355	15.4524	-1.84808	0.516539	-3.57781	0.00034648	0.00383732
AT4G34138	94.2328	-1.84909	0.32446	-5.699	1.20512e-08	2.1366e-06
AT3G27690	58807.4	-1.85005	0.491388	-3.76495	0.000166585	0.0022733
AT4G28780	737.578	-1.8501	0.526212	-3.51589	0.000438282	0.00460386
AT2G00940	20.4045	-1.85037	0.561328	-3.29641	0.000979276	0.00808904
AT5G17165	39.3992	-1.85263	0.32129	-5.76621	8.10718e-09	1.60721e-06
AT2G17770	22.3926	-1.85516	0.345454	-5.37021	7.86471e-08	8.20601e-06
AT1G22150	136.509	-1.85738	0.70366	-2.6396	0.00830032	0.0365889
AT4G12320	1073.92	-1.85811	0.390188	-4.76209	1.91596e-06	9.0632e-05
AT1G62500	425.743	-1.85866	0.591449	-3.14255	0.00167481	0.0118349
AT2G45135	97.4766	-1.8629	0.706411	-2.63714	0.00836089	0.0367963
AT5G24330	14.7959	-1.8631	0.583935	-3.19059	0.00141981	0.0105096
AT4G37490	39.8881	-1.86314	0.641724	-2.90333	0.00369213	0.0205394
AT2G46810	168.855	-1.8637	0.418497	-4.45332	8.45546e-06	0.000266072
AT1G13260	1007.37	-1.86616	0.347485	-5.37046	7.85367e-08	8.20601e-06
AT3G07010	835.874	-1.86981	0.257931	-7.24929	4.1895e-13	7.02772e-10
AT5G47230	201.922	-1.87089	0.42876	-4.36349	1.28003e-05	0.000360641
AT1G70820	694.421	-1.87244	0.389028	-4.81312	1.48588e-06	7.55306e-05
AT3G13650	147.866	-1.87326	0.480072	-3.90205	9.53828e-05	0.00154304
AT2G06850	1904.52	-1.87382	0.407121	-4.60262	4.17217e-06	0.000160181
AT3G05980	28.2516	-1.87433	0.493095	-3.80116	0.000144022	0.00204948
AT1G76600	218.329	-1.87518	0.344122	-5.44918	5.06026e-08	6.03001e-06
AT4G36540	823.143	-1.87568	0.361798	-5.18433	2.16788e-07	1.75092e-05
AT5G56120	82.8191	-1.87958	0.519126	-3.62066	0.000293854	0.00341218
AT2G19990	12.8128	-1.8827	0.567586	-3.31703	0.000909814	0.007699
AT3G57860	33.6398	-1.88383	0.44914	-4.1943	2.7371e-05	0.000621748
AT1G54010	424.425	-1.88657	0.535899	-3.52038	0.000430927	0.00455512
AT1G80440	1075.76	-1.88685	0.323994	-5.82374	5.75465e-09	1.28053e-06
AT4G36590	8.72071	-1.88983	0.520321	-3.63204	0.00028119	0.00330479
AT1G30515	19.5948	-1.88987	0.604481	-3.12643	0.00176943	0.0123081
AT1G62480	1923.48	-1.89028	0.409355	-4.6177	3.88014e-06	0.000151367
AT1G56710	38.5039	-1.89093	0.396844	-4.76492	1.8893e-06	8.97603e-05
AT5G55520	56.0826	-1.89204	0.549386	-3.44392	0.000573352	0.00556211
AT1G66400	205.137	-1.89347	0.492962	-3.841	0.000122534	0.00182271
AT4G02850	308.23	-1.89377	0.673437	-2.81209	0.00492204	0.0252315
AT4G05190	99.2912	-1.89537	0.460766	-4.11352	3.89666e-05	0.000808512
AT3G15550	80.6549	-1.8991	0.548112	-3.4648	0.000530629	0.00525496
AT1G33811	509.195	-1.90152	0.432989	-4.39162	1.12508e-05	0.000329441
AT1G60060	93.9382	-1.9019	0.332186	-5.72541	1.03183e-08	1.90688e-06
AT5G62550	130.287	-1.90208	0.415747	-4.57508	4.76029e-06	0.000177753
AT1G68840	2117.88	-1.90381	0.338116	-5.63064	1.79542e-08	2.9002e-06
AT5G54300	317.383	-1.90586	0.442497	-4.30706	1.65442e-05	0.000438371
AT4G23496	19.7512	-1.90912	0.381739	-5.00112	5.6997e-07	3.63431e-05
AT3G12870	49.8263	-1.90923	0.476228	-4.00907	6.09582e-05	0.00111487
AT1G19510	44.6957	-1.90934	0.405657	-4.70679	2.51649e-06	0.000109535
AT3G01840	20.0396	-1.91203	0.763643	-2.50382	0.0122859	0.0478969
AT3G57450	697.792	-1.91208	0.41908	-4.56258	5.053e-06	0.000186448
AT4G15160	9.55564	-1.91466	0.622735	-3.0746	0.00210785	0.0138828
AT3G63110	251.144	-1.91502	0.453638	-4.22148	2.42699e-05	0.000566601
AT2G46740	6.29023	-1.91903	0.693305	-2.76795	0.00564105	0.0277998
AT5G37950	26.643	-1.92041	0.511833	-3.75202	0.000175418	0.00236279
AT1G10990	29.8292	-1.92174	0.642174	-2.99255	0.00276653	0.0167676
AT3G46620	1117.58	-1.92251	0.468508	-4.10347	4.07007e-05	0.000833642
AT3G05800	83.8502	-1.92362	0.47348	-4.06273	4.85017e-05	0.000947738
AT1G16390	56.3674	-1.92932	0.446282	-4.32309	1.5386e-05	0.000415249
AT5G10250	48.9156	-1.93137	0.538822	-3.58444	0.000337805	0.00375843
AT1G18250	278.226	-1.93158	0.510603	-3.78294	0.000154988	0.00216292
AT4G30110	662.365	-1.93196	0.407501	-4.74099	2.12681e-06	9.53483e-05
AT4G27652	785.269	-1.93311	0.466326	-4.1454	3.39223e-05	0.000733145
AT5G55830	17.4095	-1.93354	0.502178	-3.8503	0.000117973	0.00177935
AT1G11545	180.09	-1.93555	0.48023	-4.03046	5.56685e-05	0.00104421
AT5G44350	38.8983	-1.93555	0.527429	-3.66978	0.000242755	0.00297403
AT5G22580	2031.21	-1.9388	0.33836	-5.72999	1.00437e-08	1.90273e-06
AT1G63100	95.7418	-1.94053	0.550278	-3.52645	0.00042117	0.0044715
AT5G59080	640.599	-1.94358	0.370162	-5.25062	1.51585e-07	1.32755e-05
AT1G76878	34.7498	-1.94421	0.480006	-4.05038	5.11336e-05	0.000983307
AT2G40000	4652.76	-1.94888	0.51708	-3.76902	0.000163891	0.00225382
AT4G17490	43.729	-1.95006	0.58518	-3.33242	0.000860956	0.00744739
AT1G20010	1155.73	-1.95235	0.347416	-5.61963	1.91366e-08	2.98079e-06
AT3G50560	89.2089	-1.95804	0.452979	-4.32258	1.54214e-05	0.000415249
AT4G03100	87.0154	-1.9616	0.529217	-3.7066	0.00021006	0.00268509
AT5G36925	10.5536	-1.96756	0.530573	-3.70837	0.000208596	0.00266951
AT5G37770	1231.92	-1.97184	0.445649	-4.42464	9.6602e-06	0.000292429
AT2G08220	11.2214	-1.97317	0.673463	-2.92988	0.0033909	0.0193271
AT5G38970	14.5644	-1.97376	0.501906	-3.93254	8.40531e-05	0.00140483
AT3G59900	54.5817	-1.976	0.600136	-3.29259	0.000992687	0.00817505
AT4G03330	12.211	-1.9761	0.608036	-3.24998	0.00115413	0.00903701
AT1G65590	697.514	-1.97755	0.331909	-5.95811	2.55178e-09	7.63375e-07
AT2G44578	8.57992	-1.97851	0.680591	-2.90704	0.00364867	0.0203599
AT3G43715	26.649	-1.98474	0.630301	-3.14887	0.00163902	0.0116462
AT3G58120	140.082	-1.98525	0.363952	-5.45469	4.90572e-08	5.95877e-06
AT3G61190	103.723	-1.98688	0.639154	-3.10861	0.00187968	0.0128375
AT3G19050	145.375	-1.98694	0.491148	-4.0455	5.22122e-05	0.000996144
AT5G08030	141.187	-1.98954	0.360236	-5.52287	3.3351e-08	4.60307e-06
AT2G28630	109.177	-1.99466	0.318572	-6.26124	3.81924e-10	1.81057e-07
AT1G48480	574.525	-1.99615	0.380056	-5.25227	1.50239e-07	1.32108e-05
AT4G25240	40.4999	-1.99932	0.477701	-4.18529	2.84803e-05	0.000639618
AT4G22490	335.908	-2.00439	0.582512	-3.44095	0.000579684	0.00560833
AT3G13270	9.89613	-2.01417	0.596656	-3.37576	0.000736123	0.00669139
AT2G21540	126.315	-2.01676	0.440141	-4.58208	4.60372e-06	0.000173482
AT4G29740	38.7976	-2.01885	0.446933	-4.51712	6.26854e-06	0.000215273
AT3G45070	5.67866	-2.01963	0.775736	-2.6035	0.00922781	0.0393336
AT5G14730	12.8592	-2.02007	0.537721	-3.75673	0.000172149	0.00232881
AT5G66700	4.68868	-2.02095	0.772965	-2.61454	0.00893474	0.0384907
AT4G09420	19.8767	-2.02504	0.512882	-3.94835	7.86914e-05	0.00133439
AT4G26660	67.3747	-2.02835	0.512793	-3.95549	7.63789e-05	0.00130532
AT4G12730	908.568	-2.0284	0.544503	-3.72522	0.000195143	0.00254059
AT4G15670	3.53903	-2.03512	0.816202	-2.49341	0.0126523	0.0489373
AT3G10930	118.863	-2.03529	0.622693	-3.26853	0.00108107	0.0086545
AT1G09475	6.83369	-2.03659	0.777015	-2.62104	0.00876614	0.0380813
AT3G56100	31.5062	-2.04132	0.651179	-3.1348	0.00171969	0.0120428
AT4G38660	345.753	-2.04415	0.506834	-4.03319	5.50259e-05	0.00103982
AT4G29610	4.68451	-2.04533	0.698504	-2.92816	0.00340977	0.0193991
AT2G32100	192.808	-2.04832	0.375615	-5.45325	4.94583e-08	5.95877e-06
AT1G65870	161.507	-2.04897	0.550934	-3.71908	0.000199946	0.00258614
AT2G27402	239.698	-2.05065	0.491935	-4.16855	3.06549e-05	0.000677508
AT1G68238	115.725	-2.06266	0.688056	-2.99781	0.00271925	0.016587
AT3G46650	46.1616	-2.06298	0.6119	-3.37143	0.000747804	0.00675813
AT1G75640	50.8668	-2.07024	0.553504	-3.74025	0.00018384	0.00243856
AT2G19910	43.6429	-2.07124	0.6269	-3.30394	0.000953372	0.00793652
AT3G16660	373.252	-2.07434	0.433639	-4.78357	1.7221e-06	8.36388e-05
AT5G54490	212.954	-2.07964	0.458591	-4.53485	5.76452e-06	0.000202753
AT3G01500	46257.3	-2.07967	0.546713	-3.80395	0.000142409	0.00203506
AT5G61600	639.711	-2.08569	0.551984	-3.77853	0.000157759	0.00219124
AT2G42110	15.5278	-2.08948	0.724966	-2.88218	0.00394938	0.0215776
AT5G51950	13.6228	-2.0922	0.591585	-3.53659	0.000405327	0.00434347
AT5G66940	8.34001	-2.09229	0.77796	-2.68946	0.00715682	0.03276
AT3G50310	4.83546	-2.09553	0.840558	-2.49302	0.0126661	0.0489698
AT5G63180	1772.06	-2.09606	0.384044	-5.45787	4.81867e-08	5.95877e-06
AT4G36430	102.824	-2.09656	0.520243	-4.02996	5.57853e-05	0.00104421
AT1G02800	65.5264	-2.09904	0.696729	-3.01271	0.00258926	0.0159965
AT1G79770	50.6653	-2.10322	0.333453	-6.30738	2.83803e-10	1.43928e-07
AT4G16880	230.833	-2.10661	0.467054	-4.51041	6.47011e-06	0.00022115
AT5G56555	5.50001	-2.11024	0.804916	-2.62169	0.00874943	0.0380309
AT3G42800	4.32096	-2.11085	0.711369	-2.96731	0.00300414	0.017761
AT1G55940	10.1187	-2.11229	0.6974	-3.0288	0.00245524	0.0153985
AT1G75590	23.5062	-2.11245	0.560648	-3.76788	0.00016464	0.00225986
AT1G11850	390.695	-2.11415	0.531639	-3.97667	6.9887e-05	0.00122313
AT5G44567	7.7143	-2.11418	0.584539	-3.61684	0.000298218	0.00344634
AT2G27420	489.148	-2.11582	0.808168	-2.61804	0.00884352	0.0382931
AT5G46871	11.8856	-2.11696	0.471032	-4.4943	6.97978e-06	0.000234332
AT2G42900	37.651	-2.11743	0.631777	-3.35155	0.000803614	0.00710679
AT3G24420	601.166	-2.13083	0.443338	-4.80633	1.53729e-06	7.74218e-05
AT1G04660	30.0616	-2.13404	0.700464	-3.04661	0.00231439	0.0147573
AT1G78460	977.659	-2.13523	0.429174	-4.9752	6.51807e-07	4.02662e-05
AT4G23820	549.79	-2.13554	0.423621	-5.04117	4.627e-07	3.11422e-05
AT2G29290	1209	-2.14017	0.416795	-5.13483	2.82398e-07	2.1484e-05
AT1G65710	26.1648	-2.14149	0.618742	-3.46104	0.000538101	0.00531688
AT2G19920	23.331	-2.14298	0.463997	-4.61852	3.86482e-06	0.000151074
AT1G04520	222.354	-2.14514	0.473594	-4.5295	5.91233e-06	0.000206053
AT5G16850	4.93575	-2.15013	0.748759	-2.87159	0.00408411	0.0220965
AT5G51600	77.5255	-2.15134	0.554069	-3.88281	0.000103256	0.00162241
AT4G18970	714.294	-2.15215	0.483694	-4.44939	8.61128e-06	0.000270196
AT2G04215	3.7534	-2.15288	0.774989	-2.77794	0.0054704	0.02718
AT5G25090	54.9937	-2.15884	0.569875	-3.78827	0.000151698	0.00214254
AT2G22122	34.6544	-2.16019	0.48434	-4.46007	8.19315e-06	0.000261065
AT4G11280	951.288	-2.1602	0.377197	-5.72697	1.02243e-08	1.90565e-06
AT1G32920	776.823	-2.16029	0.453777	-4.76069	1.92932e-06	9.10666e-05
AT4G23290	921.262	-2.16083	0.443452	-4.87275	1.10058e-06	6.01511e-05
AT4G17810	160.79	-2.16164	0.396209	-5.4558	4.87536e-08	5.95877e-06
AT2G30420	62.9079	-2.16526	0.497898	-4.34879	1.3689e-05	0.000380761
AT4G33666	924.527	-2.16864	0.609795	-3.55635	0.000376048	0.00409614
AT5G26670	172.866	-2.17039	0.530262	-4.09304	4.25748e-05	0.000858861
AT4G14380	11.2624	-2.17503	0.746974	-2.91179	0.00359369	0.0201097
AT4G13410	68.2824	-2.17568	0.674	-3.22801	0.00124653	0.00955132
AT3G06840	29.2118	-2.1759	0.660815	-3.29275	0.000992132	0.00817356
AT5G23350	19.6749	-2.1814	0.515526	-4.23142	2.32223e-05	0.000548656
AT4G15396	5.1016	-2.18525	0.85808	-2.54668	0.0108753	0.0441143
AT4G27280	1621.43	-2.18814	0.516746	-4.23446	2.29101e-05	0.00054482
AT4G05200	3.48749	-2.19248	0.876043	-2.5027	0.0123249	0.0480115
AT1G22220	34.4193	-2.19701	0.449221	-4.89071	1.00472e-06	5.64687e-05
AT1G74670	1562.02	-2.1993	0.490417	-4.48454	7.30703e-06	0.000242533
AT3G04570	10.4148	-2.20345	0.613324	-3.59264	0.000327347	0.00368532
AT3G16690	15.1725	-2.20544	0.538363	-4.09657	4.19321e-05	0.000849827
AT5G04190	79.3965	-2.21518	0.329061	-6.73183	1.67539e-11	1.30483e-08
AT1G68320	21.1113	-2.21793	0.686001	-3.23313	0.00122442	0.00940953
AT1G66100	1059.9	-2.22163	0.516386	-4.30226	1.69065e-05	0.000444728
AT3G23730	136.206	-2.22265	0.503493	-4.41446	1.01261e-05	0.000303987
AT5G25190	90.1726	-2.22462	0.418907	-5.31053	1.09307e-07	1.05471e-05
AT3G18773	96.6153	-2.22573	0.456177	-4.87908	1.0658e-06	5.89304e-05
AT5G45700	38.6241	-2.23185	0.586993	-3.80217	0.000143436	0.00204573
AT1G32780	20.6318	-2.23977	0.641032	-3.494	0.000475835	0.00488998
AT4G11190	11.234	-2.24261	0.647707	-3.46239	0.000535403	0.00529502
AT3G09260	557.036	-2.24517	0.379393	-5.91779	3.26294e-09	8.89436e-07
AT4G22517	292.181	-2.2455	0.648166	-3.46439	0.000531442	0.00526062
AT1G06830	52.1069	-2.25418	0.793504	-2.84079	0.00450017	0.023687
AT4G14750	136.705	-2.2548	0.554991	-4.06277	4.84928e-05	0.000947738
AT5G45820	488.035	-2.26811	0.562618	-4.03135	5.54562e-05	0.00104421
AT1G04110	58.9223	-2.26823	0.633581	-3.58001	0.000343582	0.00381104
AT1G76650	165.848	-2.27834	0.526281	-4.32913	1.49699e-05	0.00040857
AT5G35740	65.2629	-2.27904	0.637405	-3.5755	0.000349561	0.0038636
AT3G48970	12.6026	-2.28338	0.481569	-4.74155	2.12089e-06	9.53483e-05
AT2G34430	42891.1	-2.29606	0.872165	-2.6326	0.00847347	0.0371718
AT2G44840	46.7723	-2.30867	0.577011	-4.00108	6.30541e-05	0.00114015
AT1G10640	678.906	-2.31687	0.65271	-3.54961	0.000385802	0.00418222
AT3G10290	10.3384	-2.32495	0.753794	-3.08433	0.00204008	0.0135756
AT5G14360	9.79584	-2.329	0.669961	-3.47632	0.000508345	0.00509912
AT3G06880	348.745	-2.32969	0.597466	-3.89928	9.64799e-05	0.00155732
AT5G01420	7.98813	-2.33042	0.801127	-2.90893	0.00362673	0.0202686
AT1G73540	2064.25	-2.33054	0.533595	-4.36763	1.25604e-05	0.000356183
AT2G37640	566.951	-2.33182	0.398766	-5.8476	4.98717e-09	1.16941e-06
AT3G12977	3.04687	-2.33593	0.891672	-2.61971	0.00880033	0.0381984
AT1G63710	72.3686	-2.33776	0.640757	-3.64843	0.000263843	0.00316307
AT2G20750	757.828	-2.3385	0.607552	-3.84906	0.000118571	0.00178322
AT3G24300	4.95988	-2.35256	0.746854	-3.14996	0.00163291	0.0116179
AT5G44380	60.0828	-2.35383	0.784322	-3.00111	0.00269	0.0164501
AT5G59330	13.1694	-2.35454	0.513803	-4.58259	4.59263e-06	0.000173482
AT5G51850	77.5067	-2.35989	0.382728	-6.16599	7.00428e-10	2.8078e-07
AT2G37720	27.7077	-2.36239	0.760391	-3.1068	0.00189121	0.012888
AT1G36940	51.0274	-2.36287	0.45273	-5.21915	1.79745e-07	1.5018e-05
AT5G09570	44.4465	-2.37358	0.772849	-3.07121	0.00213192	0.013978
AT1G33770	33.2752	-2.37541	0.412261	-5.76191	8.31669e-09	1.63389e-06
AT5G19040	15.1792	-2.37591	0.778336	-3.05255	0.00226906	0.0145705
AT2G18300	752.108	-2.37968	0.406053	-5.86052	4.61417e-09	1.13058e-06
AT3G48720	611.27	-2.38215	0.390648	-6.09794	1.07444e-09	3.97124e-07
AT1G60590	1124.62	-2.38277	0.593925	-4.01191	6.02289e-05	0.00110464
AT3G50060	360.74	-2.38429	0.564818	-4.22133	2.4286e-05	0.000566601
AT4G30610	93.8459	-2.39981	0.714957	-3.35658	0.000789128	0.00702102
AT4G32780	13.7933	-2.4031	0.717454	-3.34949	0.000809603	0.00713456
AT3G60550	22.2759	-2.40435	0.601072	-4.0001	6.33147e-05	0.00114297
AT5G12330	41.4885	-2.41341	0.762572	-3.16483	0.00155175	0.0111939
AT1G29660	3164.78	-2.4162	0.362659	-6.66245	2.69294e-11	1.9575e-08
AT5G53950	7.70349	-2.41935	0.571541	-4.23303	2.30561e-05	0.000545911
AT5G26310	5.1285	-2.42236	0.94201	-2.57148	0.0101265	0.0418712
AT5G10990	9.07172	-2.43849	0.884356	-2.75736	0.00582701	0.0284081
AT1G53520	183.261	-2.43878	0.576039	-4.23371	2.29862e-05	0.000545442
AT2G05875	5.83902	-2.44233	0.910618	-2.68205	0.0073172	0.0333193
AT5G42700	10.2787	-2.45219	0.741878	-3.30539	0.000948456	0.00791305
AT1G55580	3.30905	-2.45733	0.968264	-2.53787	0.0111528	0.0448063
AT1G35250	7.14445	-2.45767	0.714576	-3.43934	0.000583135	0.00563172
AT4G28680	102.664	-2.4587	0.449742	-5.46691	4.57936e-08	5.79102e-06
AT4G28720	19.1053	-2.45939	0.820036	-2.99912	0.00270758	0.0165251
AT2G41990	8.38613	-2.46402	0.8675	-2.84037	0.00450612	0.0237068
AT1G11112	7.2668	-2.46628	0.715304	-3.44788	0.000565001	0.00550316
AT1G76240	119.599	-2.46677	0.498095	-4.9524	7.33038e-07	4.45275e-05
AT1G06080	11.0953	-2.47747	0.881606	-2.81018	0.00495136	0.025352
AT3G44260	3174.24	-2.478	0.529438	-4.68044	2.86262e-06	0.000120266
AT3G06070	461.132	-2.48118	0.517035	-4.79887	1.59566e-06	7.89036e-05
AT3G05730	1178.76	-2.4879	0.556014	-4.47453	7.65782e-06	0.000250151
AT4G29310	247.128	-2.4974	0.423813	-5.89269	3.79953e-09	9.9827e-07
AT3G22540	79.2023	-2.5087	0.553932	-4.5289	5.92916e-06	0.000206216
AT1G03020	29.9638	-2.51521	0.67317	-3.73636	0.000186701	0.00246601
AT3G53190	512.865	-2.51949	0.56546	-4.45564	8.36435e-06	0.000263967
AT2G30010	297.202	-2.52539	0.477923	-5.28411	1.2632e-07	1.1722e-05
AT2G44740	52.6432	-2.54428	0.551719	-4.61155	3.99672e-06	0.000154807
AT5G62280	110.036	-2.55303	0.452555	-5.64138	1.68696e-08	2.76598e-06
AT5G41380	4.8832	-2.56686	0.897945	-2.85859	0.00425527	0.0227419
AT5G02890	254.55	-2.56988	0.511258	-5.02657	4.99335e-07	3.34019e-05
AT3G14310	3427.91	-2.58203	0.538355	-4.79614	1.6175e-06	7.96002e-05
AT5G38420	23581.6	-2.58524	0.567402	-4.55628	5.20678e-06	0.000190511
AT4G34770	44.0101	-2.58531	0.354707	-7.28857	3.13268e-13	5.69287e-10
AT2G26530	259.35	-2.59309	0.495374	-5.2346	1.65345e-07	1.39755e-05
AT1G72920	235.799	-2.60145	0.502603	-5.17595	2.26757e-07	1.81511e-05
AT5G39860	77.0215	-2.60432	0.609482	-4.273	1.92858e-05	0.000483408
AT4G26530	5671.74	-2.62937	0.549346	-4.78636	1.69831e-06	8.28524e-05
AT3G18010	73.4896	-2.63557	0.527471	-4.99663	5.83423e-07	3.7066e-05
AT1G09750	2078.85	-2.63992	0.540395	-4.88517	1.03342e-06	5.79066e-05
AT1G35140	8.88024	-2.64851	0.732964	-3.61342	0.000302181	0.0034719
AT2G37380	59.3148	-2.64943	0.543444	-4.87526	1.08668e-06	5.96906e-05
AT3G17640	123.786	-2.66017	0.456305	-5.82981	5.54895e-09	1.24748e-06
AT2G37130	587.688	-2.66319	0.50459	-5.27792	1.30658e-07	1.20222e-05
AT5G26220	53.231	-2.67379	0.532047	-5.02548	5.02167e-07	3.34687e-05
AT1G17345	5.23496	-2.68698	0.851535	-3.15546	0.00160248	0.0114424
AT4G34410	60.1471	-2.69327	0.936744	-2.87514	0.00403843	0.0219301
AT1G13430	26.0821	-2.71999	0.486446	-5.59155	2.25045e-08	3.33697e-06
AT3G60290	115.582	-2.72303	0.62201	-4.37779	1.19892e-05	0.000343136
AT5G48490	460.319	-2.73958	0.878266	-3.11931	0.00181275	0.0125097
AT3G57157	44.2744	-2.74385	0.606127	-4.52686	5.98678e-06	0.000207888
AT4G03195	3.09264	-2.75782	1.00765	-2.73687	0.00620268	0.0297083
AT3G25730	48.1128	-2.7584	0.602145	-4.58095	4.62867e-06	0.000173731
AT3G03530	514.904	-2.76209	1.01929	-2.70981	0.00673218	0.0314905
AT2G19970	10.9792	-2.76275	0.617662	-4.47292	7.71602e-06	0.000251515
AT1G22330	75.4787	-2.76772	0.635074	-4.3581	1.31197e-05	0.000367742
AT1G32928	164.589	-2.76927	0.573547	-4.82833	1.37683e-06	7.09801e-05
AT1G18300	455.749	-2.77692	0.566487	-4.902	9.48647e-07	5.43848e-05
AT4G02290	601.029	-2.77891	0.836198	-3.32327	0.000889694	0.00758679
AT4G37240	23.3325	-2.78242	0.704262	-3.95084	7.78786e-05	0.00132163
AT3G04290	1646.04	-2.78376	0.469161	-5.93347	2.96599e-09	8.51043e-07
AT1G65480	19.1506	-2.78557	0.688482	-4.04596	5.21089e-05	0.000995043
AT1G14430	67.4775	-2.79649	0.531546	-5.26105	1.43234e-07	1.28013e-05
AT1G07710	5.72869	-2.79807	0.818579	-3.4182	0.000630356	0.00597957
AT1G22690	257.773	-2.80516	0.531204	-5.28076	1.28652e-07	1.18878e-05
AT1G07135	384.433	-2.80558	0.610321	-4.59689	4.28842e-06	0.000163207
AT5G56840	244.545	-2.81043	0.491362	-5.71968	1.06727e-08	1.95579e-06
AT5G55720	14.4431	-2.81468	0.793149	-3.54874	0.000387074	0.00419112
AT3G52450	13.9504	-2.8148	0.802319	-3.50833	0.000450921	0.0047049
AT4G36770	20.1168	-2.81536	0.626024	-4.4972	6.88527e-06	0.000231709
AT5G02865	8.28028	-2.82307	0.79837	-3.53605	0.000406164	0.0043503
AT2G33330	192.416	-2.85883	0.397408	-7.19369	6.30642e-13	9.01846e-10
AT5G49170	40.277	-2.8595	0.582971	-4.90505	9.34032e-07	5.37426e-05
AT3G56220	42.5881	-2.86435	0.64277	-4.45626	8.34037e-06	0.000263967
AT4G25470	202.951	-2.86662	0.647238	-4.42901	9.46652e-06	0.000288722
AT3G16530	1479.22	-2.8679	0.922336	-3.10939	0.00187475	0.0128271
AT2G04040	21.0905	-2.88289	0.897978	-3.21042	0.00132541	0.00998259
AT3G50190	3.30203	-2.88629	1.03726	-2.78261	0.00539234	0.0269043
AT3G13750	2428.29	-2.90742	0.448853	-6.47744	9.3292e-11	6.35756e-08
AT2G30432	6.75599	-2.9112	0.749615	-3.8836	0.000102922	0.00162052
AT4G37610	126.019	-2.91775	0.624541	-4.67184	2.98513e-06	0.000124453
AT5G63600	11.3106	-2.92102	0.648352	-4.5053	6.62798e-06	0.000225135
AT2G01300	19.255	-2.92252	0.723728	-4.03815	5.38748e-05	0.00102072
AT1G66700	755.32	-2.92378	1.1518	-2.53845	0.0111346	0.0447581
AT2G38940	708.845	-2.93048	1.01983	-2.87349	0.00405958	0.0220044
AT2G27080	109.533	-2.94607	0.526566	-5.59487	2.2079e-08	3.29778e-06
AT2G41690	4.39358	-2.95396	1.02442	-2.88355	0.0039322	0.0215073
AT5G20630	1170.16	-2.95747	0.868037	-3.40708	0.00065661	0.00616388
AT3G54060	4.35377	-2.96726	0.891548	-3.32821	0.000874057	0.00751896
AT2G10940	11028.2	-2.97044	0.622874	-4.76893	1.85207e-06	8.85703e-05
AT2G01900	1.83218	-2.97327	1.17672	-2.52674	0.0115128	0.0457971
AT5G61120	5.42692	-2.97598	0.895519	-3.32319	0.000889945	0.00758679
AT5G01015	166.795	-2.97763	0.728694	-4.08625	4.38402e-05	0.00087789
AT1G69880	61.1128	-3.00471	0.948742	-3.16704	0.00153999	0.0111385
AT4G12470	30.7587	-3.01513	0.563226	-5.35333	8.63517e-08	8.62082e-06
AT4G29780	492.605	-3.01794	0.620593	-4.863	1.1562e-06	6.2409e-05
AT4G15390	29.6971	-3.0423	1.21638	-2.50111	0.0123805	0.0481633
AT5G39130	8.3625	-3.0432	1.08086	-2.81552	0.00486976	0.0250283
AT5G51190	473.914	-3.05144	0.612649	-4.98073	6.33453e-07	3.96945e-05
AT1G53700	67.1277	-3.05991	0.653886	-4.67957	2.8747e-06	0.000120324
AT1G07175	4.96689	-3.06408	1.21449	-2.52292	0.0116383	0.0461462
AT4G10160	3.8347	-3.06865	0.933544	-3.2871	0.00101223	0.00825807
AT4G05170	1.98798	-3.07916	1.13693	-2.70832	0.0067625	0.0315581
AT2G18980	3.91065	-3.0931	0.930221	-3.32513	0.000883782	0.00756725
AT5G17350	81.0101	-3.10287	0.611854	-5.07126	3.95194e-07	2.78e-05
AT5G19600	69.4787	-3.10699	0.793943	-3.91337	9.10176e-05	0.00149235
AT5G37940	3.01572	-3.11688	1.06705	-2.92104	0.00348868	0.0196743
AT3G46490	293.186	-3.12609	0.498857	-6.2665	3.69264e-10	1.78945e-07
AT1G75250	42.2873	-3.12679	0.580185	-5.3893	7.07322e-08	7.61145e-06
AT4G35810	15.347	-3.1379	0.91609	-3.42531	0.000614087	0.005858
AT4G25490	77.8314	-3.14052	0.838209	-3.74671	0.000179169	0.00240323
AT4G15320	5.93353	-3.15003	1.13209	-2.78248	0.00539455	0.0269073
AT4G27654	99.7245	-3.16421	0.740619	-4.27239	1.93392e-05	0.000484192
AT2G18210	23.6444	-3.16639	0.49987	-6.33443	2.38221e-10	1.30275e-07
AT2G20870	19.1141	-3.1757	0.824929	-3.84966	0.000118283	0.00178104
AT5G65730	631.467	-3.1757	0.493842	-6.4306	1.27099e-10	7.49093e-08
AT1G09165	2.17205	-3.22666	1.29535	-2.49096	0.0127399	0.0491213
AT5G37970	3.20011	-3.23741	1.04827	-3.08835	0.00201273	0.0134678
AT3G54830	224.678	-3.24674	0.715113	-4.54018	5.62073e-06	0.000199953
AT5G02760	129.552	-3.256	0.411963	-7.90361	2.70936e-15	8.44043e-12
AT4G15660	7.51265	-3.2568	0.686395	-4.74478	2.08731e-06	9.46321e-05
AT4G34800	9.5061	-3.25828	0.708008	-4.60204	4.18373e-06	0.000160342
AT1G26680	4.23291	-3.26592	1.09493	-2.98277	0.00285649	0.0171649
AT1G71690	12.0958	-3.2738	1.07305	-3.05093	0.00228132	0.0146265
AT5G28630	14.4954	-3.28923	0.594553	-5.53227	3.16118e-08	4.44747e-06
AT1G47130	6.73808	-3.3087	1.24921	-2.64863	0.00808196	0.0358656
AT1G74930	362.653	-3.32326	0.891482	-3.72779	0.000193165	0.00252994
AT5G44020	223.799	-3.35208	0.698969	-4.79575	1.62069e-06	7.96002e-05
AT4G13395	197.245	-3.36459	0.567914	-5.92448	3.1329e-09	8.71574e-07
AT5G33370	133.449	-3.3899	0.779452	-4.34907	1.36713e-05	0.000380754
AT3G12720	4.51973	-3.39664	1.10878	-3.0634	0.00218836	0.0142155
AT1G13300	4.65518	-3.39859	1.13214	-3.00193	0.00268273	0.0164226
AT5G27780	3.52666	-3.40864	1.14501	-2.97696	0.00291122	0.0173884
AT3G28060	2.53669	-3.46162	1.21964	-2.83822	0.00453653	0.0238037
AT2G14580	13.8887	-3.49117	0.708129	-4.93013	8.21755e-07	4.85203e-05
AT4G12870	36.6802	-3.49728	0.863398	-4.0506	5.10858e-05	0.000983254
AT4G24570	817.324	-3.5031	0.760127	-4.60858	4.05433e-06	0.000156206
AT1G65310	28.0336	-3.52268	0.802512	-4.38957	1.13577e-05	0.000331563
AT3G03660	6.251	-3.53169	1.24001	-2.8481	0.00439805	0.0232787
AT3G09870	35.2099	-3.54085	0.799102	-4.43103	9.37832e-06	0.000288068
AT1G70270	11.9869	-3.57984	0.86594	-4.13405	3.56429e-05	0.000758308
AT4G24350	1223.13	-3.60264	0.81239	-4.43462	9.22358e-06	0.000284444
AT3G27970	9.55594	-3.63207	0.744191	-4.88056	1.05787e-06	5.86998e-05
AT2G14247	8.44399	-3.63302	1.22059	-2.97644	0.00291617	0.0174036
AT5G25970	8.2974	-3.64143	0.977956	-3.72351	0.000196469	0.00255328
AT2G23060	1.85955	-3.64716	1.23953	-2.94237	0.0032571	0.0188202
AT4G13700	20.5666	-3.71435	1.28304	-2.89496	0.00379212	0.0209708
AT1G54000	252.279	-3.77159	1.10381	-3.41688	0.000633424	0.00600141
AT1G57750	27.7453	-3.8428	0.994946	-3.86232	0.000112316	0.00171999
AT4G36570	108.388	-3.8596	0.678887	-5.68519	1.30668e-08	2.26149e-06
AT3G49960	7.54982	-3.86157	0.989591	-3.90218	9.53285e-05	0.00154304
AT4G23510	3.34103	-3.91527	1.28746	-3.04107	0.0023574	0.0149702
AT2G40610	1091.51	-3.9204	0.499938	-7.84177	4.44246e-15	1.21096e-11
AT5G38550	34.9834	-3.94471	1.04754	-3.76568	0.000166095	0.00227086
AT5G56300	5.17314	-3.94874	1.24522	-3.17113	0.00151848	0.0110415
AT4G14130	12.4161	-4.00723	0.890602	-4.49947	6.8124e-06	0.000229611
AT4G34790	7.03288	-4.0179	0.946288	-4.24596	2.17662e-05	0.00052506
AT5G21960	11.2115	-4.10913	1.06068	-3.87404	0.000107047	0.00166266
AT3G07000	2.551	-4.12527	1.18814	-3.47205	0.000516493	0.00515858
AT3G09290	7.63031	-4.15414	1.07425	-3.86701	0.000110178	0.00169559
AT2G04460	129.57	-4.22187	1.37696	-3.06608	0.00216887	0.0141268
AT2G08820	154.102	-4.23509	1.37441	-3.08139	0.00206038	0.0136526
AT5G39110	14.5828	-4.26595	1.29137	-3.30342	0.000955145	0.00794108
AT5G43350	8.52615	-4.29885	1.11729	-3.84757	0.000119295	0.00179165
AT1G12610	6.72504	-4.34443	1.20269	-3.61225	0.000303556	0.00348219
AT3G56980	4.55705	-4.38831	1.57301	-2.78975	0.00527486	0.026486
AT2G21650	475.214	-4.40456	0.807284	-5.45603	4.8691e-08	5.95877e-06
AT1G13420	4.77407	-4.44224	1.22114	-3.63777	0.000275006	0.00325573
AT4G12480	53.5923	-4.44851	0.750106	-5.93051	3.01991e-09	8.55263e-07
AT2G24610	3.24015	-4.48086	1.23011	-3.64264	0.000269857	0.00321396
AT4G12500	16.9166	-4.49041	1.15221	-3.89721	9.73078e-05	0.00156259
AT1G43886	7.31315	-4.50311	1.32705	-3.39332	0.00069052	0.00639142
AT4G34810	4.95093	-4.51231	1.25723	-3.5891	0.000331823	0.00371408
AT2G36985	10.4678	-4.62622	0.821872	-5.62888	1.81381e-08	2.90836e-06
AT3G61920	8.24476	-4.77021	1.21498	-3.92617	8.63087e-05	0.00143455
AT1G09605	2.56665	-4.77786	1.36309	-3.50518	0.000456302	0.00474865
AT3G56970	12.1075	-4.8594	1.60249	-3.0324	0.00242615	0.0152734
AT5G17340	2.84412	-4.92463	1.50574	-3.27056	0.00107334	0.00860523
AT5G39120	35.603	-5.08013	1.52133	-3.33926	0.000840018	0.00732694
AT4G36350	46.5036	-5.23183	1.51816	-3.44617	0.000568589	0.00552796
AT4G12490	38.5254	-5.3459	1.19356	-4.47896	7.5008e-06	0.000247458
AT5G43410	8.94135	-5.39002	1.84494	-2.92152	0.00348328	0.0196635
AT3G46880	4.00666	-5.4147	1.40987	-3.84057	0.000122747	0.00182339
AT2G01880	15.0649	-5.612	1.30018	-4.31631	1.58661e-05	0.000425575
AT4G01630	4.9849	-5.7316	1.45673	-3.93458	8.33432e-05	0.0013959
AT1G19210	6.1825	-6.03958	1.98033	-3.04978	0.00229009	0.0146486
AT5G10210	6.28268	-6.06502	1.32733	-4.56934	4.89252e-06	0.000181757
AT1G76430	6.69167	-6.15717	1.64205	-3.7497	0.000177048	0.00238033
AT1G52940	55.0936	-7.45614	2.1816	-3.41774	0.000631438	0.00598686
AT2G46880	221.742	-7.45934	2.04047	-3.6557	0.000256478	0.00309881

## Sheet: Table S7
Supplementary Table 7: Root transcriptome. List of significantly differentially expressed genes (adjusted p- value < 0.05, |log2 fold change|> 1) in roots as inferred with DESeq2
GeneID	baseMean	log2 fold change	lfcSE	stat	p- value	adjusted p - value
AT4G27670	15.6365	6.9152	1.44458	4.78698	1.69308e-06	9.0046e-05
AT3G17180	36.5955	5.26267	0.787713	6.68095	2.37397e-11	7.99135e-09
AT4G37990	12.7502	5.21726	1.42832	3.65273	0.000259465	0.00419679
AT4G10250	791.239	4.90271	1.00762	4.86566	1.14076e-06	6.58689e-05
AT3G09640	325.676	4.75768	0.893902	5.32237	1.02426e-07	9.87158e-06
AT2G47870	105.621	4.70536	0.703053	6.69276	2.19007e-11	7.48069e-09
AT3G46230	985.981	4.67258	0.890227	5.24876	1.53129e-07	1.37858e-05
AT5G12030	771.163	4.49238	0.800997	5.60849	2.04105e-08	2.78868e-06
AT2G23445	2.67192	4.32293	1.37873	3.13545	0.00171589	0.0164907
AT1G72100	219.622	4.2243	0.908501	4.64975	3.32346e-06	0.000152859
AT1G68780	22.0331	4.13454	0.626225	6.60233	4.04755e-11	1.27044e-08
AT5G07190	15.955	4.05956	0.644894	6.29493	3.07542e-10	8.14158e-08
AT4G00872	12.6643	4.05666	0.896829	4.52334	6.08706e-06	0.000248042
AT1G02700	275.118	3.88578	0.838163	4.63607	3.551e-06	0.000161092
AT2G33880	2.91931	3.82907	1.18629	3.22777	0.00124759	0.0130295
AT1G30220	305.739	3.81357	0.622272	6.12847	8.87304e-10	2.04054e-07
AT5G28335	8.31394	3.77181	0.941591	4.00579	6.18118e-05	0.00145609
AT1G07540	18.3521	3.73158	0.725193	5.14564	2.66617e-07	2.2099e-05
AT3G03620	59.4271	3.71423	0.96886	3.83361	0.000126275	0.00247342
AT1G11850	3.80614	3.63748	1.19476	3.04454	0.0023304	0.02025
AT1G22480	95.0018	3.61928	0.759702	4.76408	1.89718e-06	9.88021e-05
AT2G16005	2368.39	3.60617	0.73764	4.8888	1.01452e-06	6.07328e-05
AT1G06100	12.307	3.60212	0.737314	4.88547	1.03185e-06	6.15666e-05
AT5G59120	2.48964	3.5991	1.14138	3.15327	0.00161451	0.015751
AT5G54250	59.9146	3.58194	0.442973	8.08614	6.15864e-16	8.41451e-13
AT5G42600	2956.28	3.56817	0.706564	5.05003	4.41747e-07	3.18895e-05
AT5G01300	317.378	3.54577	0.825089	4.29744	1.7278e-05	0.000550501
AT1G80390	11.449	3.51048	0.597378	5.87648	4.19091e-09	7.4307e-07
AT4G09600	2089.9	3.50421	1.15469	3.03476	0.00240726	0.0207856
AT4G18830	63.414	3.41919	0.624144	5.47821	4.29648e-08	5.25234e-06
AT5G28520	3435.16	3.3633	0.833048	4.03734	5.40612e-05	0.00129318
AT4G17580	17.9872	3.34103	1.04654	3.19245	0.00141072	0.0143176
AT2G37870	35929.4	3.33285	0.759717	4.38696	1.14948e-05	0.000403308
AT1G13650	2.14166	3.33042	1.14659	2.90462	0.00367696	0.0280936
AT5G24820	10.8062	3.32496	0.930354	3.57387	0.000351745	0.005184
AT3G13960	2.09081	3.32347	1.14347	2.90649	0.00365511	0.0280004
AT4G17585	3.0543	3.31194	1.22543	2.70267	0.00687854	0.0437002
AT5G35660	4.99792	3.30733	0.926076	3.57134	0.000355165	0.00522776
AT2G44330	3.07015	3.29587	1.03348	3.18911	0.00142714	0.0144436
AT1G62510	128.801	3.2786	0.810642	4.04446	5.24446e-05	0.00126493
AT3G51810	132.827	3.24425	0.992703	3.2681	0.00108271	0.0118066
AT2G21820	891.783	3.23773	0.780771	4.14683	3.37105e-05	0.000913645
AT1G22080	10.3202	3.23681	0.599963	5.39501	6.85196e-08	7.43694e-06
AT1G53540	96.6302	3.22941	0.749201	4.31047	1.62908e-05	0.000529632
AT3G28007	1629.84	3.22264	0.8879	3.62951	0.000283964	0.00444893
AT4G33550	34250	3.20406	0.676993	4.73278	2.21461e-06	0.000111581
AT4G24000	118.645	3.1777	0.825448	3.84967	0.000118278	0.00235324
AT1G60970	47.8904	3.15087	0.647036	4.8697	1.11769e-06	6.52279e-05
AT5G09930	45.5922	3.14499	0.716144	4.39156	1.1254e-05	0.000398375
AT4G32540	14.1106	3.13786	0.651024	4.81989	1.43639e-06	7.87096e-05
AT3G17520	20796.7	3.09674	1.12326	2.75692	0.00583494	0.0388556
AT1G71050	1156.19	3.09354	0.762721	4.05593	4.99356e-05	0.00122347
AT2G38905	36.5331	3.05911	0.738168	4.14419	3.41011e-05	0.000920947
AT4G12580	8753.09	3.03209	0.706254	4.2932	1.76113e-05	0.000557792
AT5G62210	231.095	3.02084	0.482606	6.25944	3.86362e-10	9.86156e-08
AT5G18450	19.4404	3.00974	1.05762	2.84578	0.00443028	0.0320567
AT4G29030	29.1279	2.98242	0.545324	5.46908	4.52379e-08	5.41618e-06
AT3G30200	4.17551	2.96447	0.859821	3.44778	0.000565216	0.00738373
AT1G25310	22.9237	2.93973	0.600639	4.89433	9.864e-07	5.95094e-05
AT5G62800	500.818	2.92736	0.870434	3.36311	0.000770704	0.00926081
AT5G66260	5.60777	2.91532	0.701687	4.15473	3.25678e-05	0.000887855
AT3G09595	5.53427	2.90107	0.902441	3.21469	0.00130586	0.0135039
AT4G28380	11.3846	2.88978	1.06766	2.70664	0.00679673	0.0433822
AT5G47600	4.61026	2.88898	0.89425	3.23062	0.00123522	0.0129295
AT1G21950	4.46322	2.88634	0.977388	2.95312	0.00314583	0.0250405
AT3G01570	522.691	2.85006	0.591313	4.81989	1.43638e-06	7.87096e-05
AT4G01985	13494.6	2.83698	0.883624	3.21062	0.0013245	0.0136366
AT1G48700	5.27375	2.8262	0.986807	2.86398	0.0041835	0.0308299
AT5G66110	1177.84	2.81212	0.940694	2.98941	0.0027952	0.0231076
AT2G36780	43.6269	2.80503	1.01202	2.7717	0.0055764	0.0375865
AT1G20150	6.39206	2.78934	0.798847	3.49171	0.000479945	0.0065039
AT5G07200	5.05538	2.78173	0.972537	2.86028	0.00423261	0.0310808
AT3G28220	30.7059	2.78167	0.89154	3.12007	0.00180809	0.0171065
AT5G51890	2591.88	2.78127	0.628314	4.42657	9.57455e-06	0.000354121
AT5G28510	10268.2	2.76959	0.771696	3.58896	0.000332003	0.00499445
AT3G02480	24410.4	2.76889	0.952786	2.90609	0.00365972	0.0280172
AT3G13784	12477	2.74984	0.898495	3.0605	0.00220971	0.0196121
AT1G68750	207.349	2.74563	0.626075	4.38547	1.15736e-05	0.00040546
AT4G12170	13.4938	2.74513	0.620198	4.42621	9.59039e-06	0.000354143
AT5G43770	5.49063	2.74189	0.963443	2.84593	0.00442822	0.0320518
AT5G23660	60.8635	2.73037	0.614956	4.43994	8.99824e-06	0.000338191
AT5G50770	5.92619	2.71512	0.839834	3.23292	0.00122532	0.0128723
AT5G00580	158.118	2.71501	0.720668	3.76736	0.000164985	0.00301183
AT3G63040	48.3129	2.70832	0.961809	2.81586	0.00486464	0.0340964
AT4G21320	1384.57	2.70462	0.614604	4.40059	1.07957e-05	0.000388162
AT5G07080	1049.81	2.66692	0.572631	4.65731	3.20362e-06	0.000149119
AT5G46240	104.353	2.65736	0.610453	4.35309	1.34231e-05	0.000453825
AT2G45410	4.6708	2.64243	0.83069	3.18101	0.00146764	0.0147097
AT4G31830	666.01	2.63876	0.875287	3.01474	0.00257199	0.0218028
AT1G13490	6.57876	2.6329	0.980027	2.68656	0.00721917	0.0451737
AT5G57810	93.1835	2.61539	0.753798	3.46961	0.000521212	0.00692763
AT4G34810	4.01694	2.61314	0.914997	2.8559	0.00429146	0.0313748
AT3G11980	3.37401	2.60524	0.881026	2.95706	0.00310589	0.0248496
AT5G59990	176.88	2.57553	0.608995	4.22915	2.34574e-05	0.000692305
AT3G18220	3.16343	2.55749	0.872734	2.93043	0.00338492	0.0264454
AT2G17490	6.23386	2.55225	0.666343	3.83023	0.000128022	0.0024967
AT3G44290	634.712	2.54968	0.639828	3.98495	6.74946e-05	0.00154301
AT4G11810	9.45178	2.53065	0.746018	3.39221	0.000693316	0.00859319
AT5G09990	185.677	2.52374	0.525979	4.79817	1.6012e-06	8.64908e-05
AT4G17030	46166.2	2.51995	0.670598	3.75777	0.000171437	0.00309872
AT1G51830	4.8763	2.50862	0.917158	2.73521	0.00623396	0.0407092
AT4G29980	4.30427	2.5065	0.783359	3.19968	0.00137578	0.0140587
AT1G22100	18.7516	2.50269	0.598441	4.18201	2.88939e-05	0.000813477
AT2G21490	22.1169	2.49602	0.825606	3.02326	0.00250069	0.0213997
AT1G57750	7.40847	2.4804	0.898416	2.76086	0.00576495	0.0384958
AT1G15825	13.366	2.47702	0.511217	4.84535	1.26391e-06	7.07394e-05
AT4G15910	39294.7	2.47452	0.473315	5.22806	1.71296e-07	1.52432e-05
AT2G35070	18.2453	2.45198	0.741554	3.30654	0.000944563	0.010746
AT1G64110	6185.78	2.44852	0.710059	3.44832	0.000564076	0.00737298
AT1G80165	126.605	2.44581	0.519506	4.70795	2.50222e-06	0.000121746
AT2G29380	5735.25	2.43932	0.778047	3.13519	0.00171744	0.0164907
AT2G18590	50.3351	2.43881	0.607665	4.01341	5.98486e-05	0.00141703
AT4G02360	1298.31	2.43863	0.440305	5.5385	3.05078e-08	3.98093e-06
AT4G18350	88.8308	2.41899	0.730598	3.31097	0.000929731	0.0106309
AT4G28680	8.29386	2.41821	0.552386	4.37775	1.19909e-05	0.000415071
AT5G04010	36.2367	2.39771	0.849268	2.82327	0.0047537	0.0335708
AT2G34610	2716.86	2.39301	0.528953	4.52405	6.06665e-06	0.000247645
AT5G35870	13.204	2.37092	0.623153	3.80472	0.000141965	0.00268711
AT5G59320	10929.6	2.36751	0.765647	3.09218	0.00198695	0.0181983
AT1G28650	10.6648	2.36353	0.610752	3.86987	0.000108891	0.00220706
AT1G75600	125.649	2.35763	0.520968	4.52547	6.02606e-06	0.000247292
AT5G63350	2684.8	2.3496	0.668135	3.51666	0.000437014	0.00610374
AT5G42580	987.447	2.34644	0.49586	4.73206	2.22249e-06	0.000111736
AT4G13260	23.7794	2.34318	0.722476	3.24326	0.00118171	0.0125435
AT1G08323	9.22642	2.33254	0.601877	3.87544	0.000106432	0.00217196
AT1G57590	647.845	2.32747	0.615842	3.77934	0.000157248	0.00290564
AT1G09745	4.42768	2.32357	0.846804	2.74393	0.00607079	0.0399791
AT1G22250	10.3895	2.32164	0.674391	3.44257	0.000576224	0.00749381
AT5G59720	984.772	2.31686	0.592624	3.90948	9.24933e-05	0.00194773
AT1G15960	397.201	2.30582	0.582403	3.95916	7.5215e-05	0.00167622
AT3G02245	24.1541	2.30565	0.520218	4.43209	9.33246e-06	0.000346824
AT4G23590	84.2303	2.29715	0.537535	4.27349	1.92436e-05	0.000595961
AT1G08430	17.235	2.29466	0.804665	2.8517	0.0043486	0.0316758
AT2G04480	31.7143	2.29196	0.541855	4.22983	2.33869e-05	0.000691105
AT2G19900	3401.88	2.29173	0.725834	3.15738	0.00159195	0.0156413
AT2G32300	1330.5	2.28523	0.377803	6.04872	1.45999e-09	3.05506e-07
AT1G54575	4469.2	2.2797	0.450266	5.06301	4.12697e-07	3.05296e-05
AT3G21660	64.0074	2.27946	0.418985	5.44044	5.31498e-08	6.06411e-06
AT4G12410	138.055	2.275	0.537672	4.23119	2.32456e-05	0.000687802
AT2G27550	2648.14	2.2747	0.501356	4.5371	5.70328e-06	0.000237828
AT5G22860	1058.97	2.27151	0.349184	6.50519	7.75945e-11	2.40305e-08
AT2G36640	602.431	2.2697	0.748032	3.03422	0.00241156	0.0208151
AT2G33685	7.75036	2.26273	0.684412	3.30609	0.000946078	0.0107479
AT2G02620	7.58076	2.25995	0.595882	3.79261	0.000149072	0.00278784
AT2G38530	6247.55	2.25244	0.634077	3.55232	0.000381852	0.0055123
AT3G62990	1126.96	2.25089	0.689093	3.26646	0.00108903	0.0118477
AT5G28080	432.45	2.24712	0.424968	5.28774	1.23834e-07	1.15052e-05
AT5G06760	21342.1	2.23849	0.785862	2.84845	0.00439325	0.0318919
AT1G22600	25.4888	2.23327	0.506173	4.41207	1.02385e-05	0.000372743
AT5G24860	616.025	2.22964	0.326558	6.8277	8.62871e-12	3.4555e-09
AT4G30460	8404.84	2.22448	0.547723	4.06133	4.87945e-05	0.00120313
AT5G07050	3798.46	2.21872	0.754852	2.93928	0.00328976	0.0259638
AT2G23180	15.8025	2.21678	0.481109	4.60765	4.07238e-06	0.000179486
AT2G25540	18.1076	2.2164	0.364802	6.07563	1.23498e-09	2.63165e-07
AT1G48670	73.73	2.2058	0.413519	5.33423	9.59514e-08	9.40364e-06
AT3G12960	20.7139	2.19057	0.542	4.04165	5.30772e-05	0.00127622
AT5G37320	4.63577	2.18765	0.764973	2.85978	0.00423937	0.0311016
AT5G15250	6.22757	2.1861	0.730874	2.99108	0.00277993	0.0230112
AT4G39020	133.512	2.18331	0.79197	2.75681	0.00583689	0.0388574
AT5G10680	8.13328	2.18131	0.55309	3.94385	8.01824e-05	0.00174219
AT1G30140	64.1449	2.18102	0.781156	2.79205	0.00523755	0.0359388
AT5G60810	8.91177	2.17878	0.74805	2.91261	0.00358425	0.0275999
AT3G63350	25.7389	2.17734	0.560413	3.88525	0.000102225	0.00210309
AT2G44130	863.07	2.17685	0.372405	5.84539	5.05381e-09	8.56823e-07
AT4G15160	304.361	2.16881	0.701061	3.09361	0.00197738	0.0181712
AT4G34419	34.7775	2.16855	0.556734	3.89512	9.81515e-05	0.0020355
AT4G19980	44.7135	2.16672	0.396541	5.46407	4.65351e-08	5.54293e-06
AT2G37805	5.67602	2.16482	0.78675	2.7516	0.00593046	0.0393225
AT4G13480	1638.41	2.16337	0.669461	3.23151	0.00123139	0.0129068
AT5G50240	394.376	2.15618	0.697615	3.09078	0.0019963	0.0182623
AT4G31370	98.5557	2.14953	0.528414	4.06789	4.74414e-05	0.00118232
AT3G19270	573.227	2.14587	0.673413	3.18656	0.00143975	0.0145338
AT5G58595	9.63459	2.14561	0.49489	4.33553	1.45408e-05	0.000482483
AT4G21323	414.274	2.14541	0.582359	3.68399	0.000229612	0.0038176
AT5G05280	140.142	2.14204	0.751995	2.84848	0.00439284	0.0318919
AT1G05340	2879.42	2.1417	0.55894	3.83172	0.00012725	0.00248791
AT1G12890	59.5478	2.14083	0.585739	3.65492	0.000257264	0.00418158
AT3G01420	5896.44	2.13216	0.529612	4.02588	5.6763e-05	0.00134809
AT4G28410	116.775	2.1286	0.400015	5.3213	1.03027e-07	9.88842e-06
AT4G34250	410.245	2.12393	0.549976	3.86187	0.000112523	0.00226717
AT5G15960	96873.7	2.11429	0.694034	3.04638	0.00231617	0.0201868
AT1G56300	423.346	2.10456	0.516212	4.07693	4.56339e-05	0.00114712
AT1G18100	1450.9	2.09918	0.487749	4.30382	1.67882e-05	0.000537293
AT1G75880	92.8972	2.08978	0.52246	3.99989	6.33718e-05	0.0014868
AT4G27410	8096.42	2.07546	0.502392	4.13115	3.60953e-05	0.00095706
AT5G42590	1193.77	2.06906	0.519016	3.9865	6.70539e-05	0.00153596
AT4G23680	8227.75	2.05944	0.499153	4.12587	3.69329e-05	0.000974818
AT4G25010	952.777	2.05656	0.30589	6.7232	1.77771e-11	6.16281e-09
AT1G48698	13.088	2.0563	0.460897	4.46151	8.13854e-06	0.000315582
AT1G56680	24.1803	2.05495	0.539147	3.81149	0.000138134	0.00264021
AT1G09155	247.529	2.05312	0.398204	5.15596	2.52334e-07	2.12354e-05
AT1G56270	12.3624	2.05179	0.569655	3.60181	0.000316004	0.00479727
AT5G35940	70.108	2.05126	0.771269	2.65959	0.00782363	0.047583
AT5G60020	2981.64	2.05031	0.198615	10.323	5.54364e-25	6.43811e-21
AT2G18120	23.9057	2.04988	0.471479	4.34776	1.37536e-05	0.000460308
AT1G13620	19.0262	2.04845	0.662062	3.09404	0.0019745	0.0181631
AT4G34650	702.546	2.0408	0.678619	3.00729	0.00263591	0.0221907
AT5G41763	7.49993	2.03981	0.63105	3.23241	0.00122749	0.0128892
AT2G28420	33.2919	2.03549	0.509101	3.9982	6.38273e-05	0.00148997
AT4G22217	260.608	2.03198	0.59318	3.42558	0.000613486	0.00784099
AT3G63160	72.8079	2.02962	0.623144	3.25707	0.0011257	0.0121386
AT2G25450	4595.88	2.02947	0.546922	3.71071	0.000206679	0.00354021
AT3G02000	24.6419	2.02637	0.421432	4.80829	1.52225e-06	8.2804e-05
AT2G04025	52.6535	2.02634	0.742449	2.72926	0.00634758	0.0411716
AT4G12330	60.4851	2.02558	0.378884	5.34616	8.98378e-08	8.95563e-06
AT4G24150	110.833	2.02167	0.403457	5.01088	5.41808e-07	3.69049e-05
AT2G27300	350.233	2.01853	0.535701	3.76801	0.000164556	0.00300719
AT1G06350	104.679	2.01733	0.615759	3.27618	0.00105222	0.0115994
AT5G07040	42.409	2.01723	0.537233	3.75485	0.000173445	0.0031133
AT5G04660	95.3489	2.01625	0.466848	4.31885	1.56842e-05	0.000513817
AT1G79580	54.7215	2.01577	0.453227	4.4476	8.68354e-06	0.000330644
AT3G51690	10.8041	2.01193	0.648219	3.10378	0.00191063	0.0177229
AT4G13450	6.01911	2.0058	0.701068	2.86107	0.00422219	0.0310639
AT5G15150	53.4025	2.00548	0.553387	3.62402	0.000290065	0.004518
AT5G62780	5.75646	2.00373	0.673942	2.97314	0.00294767	0.0239599
AT5G61650	160.819	1.99949	0.505463	3.95575	7.62947e-05	0.00168932
AT5G45200	128.51	1.99691	0.510962	3.90814	9.30105e-05	0.00195507
AT3G03240	39.2042	1.9967	0.531433	3.7572	0.000171823	0.00310095
AT2G02120	1686.02	1.99459	0.469133	4.25164	2.12207e-05	0.000645994
AT3G00910	59.5004	1.99188	0.371683	5.35907	8.36507e-08	8.48452e-06
AT4G29905	1175.7	1.99004	0.545182	3.65023	0.000262008	0.00422322
AT4G09070	6.51858	1.98849	0.74627	2.66457	0.00770868	0.0470688
AT1G07500	1737	1.98614	0.6079	3.26722	0.00108611	0.011827
AT5G15190	2562.66	1.98545	0.585681	3.38999	0.00069895	0.00864995
AT2G39250	59.7331	1.97847	0.685904	2.88447	0.00392076	0.0294241
AT4G12430	3991.28	1.97536	0.685025	2.88363	0.00393124	0.0294742
AT3G04800	9.58977	1.97414	0.621304	3.17742	0.00148591	0.0148444
AT2G24130	378.159	1.97406	0.414858	4.75839	1.95141e-06	0.000100947
AT3G57680	30.8504	1.97327	0.408296	4.83293	1.34538e-06	7.45805e-05
AT2G38490	64.3346	1.96974	0.277549	7.09689	1.27593e-12	6.58579e-10
AT1G21530	24.684	1.96882	0.576744	3.41369	0.0006409	0.00809913
AT1G07430	6566.06	1.96711	0.664372	2.96085	0.00306791	0.0246569
AT4G21590	117.884	1.95987	0.424761	4.61405	3.94906e-06	0.000175382
AT1G77200	24.904	1.95805	0.439718	4.45296	8.46945e-06	0.000326235
AT4G25330	6.64083	1.94957	0.719897	2.70812	0.00676648	0.0432723
AT4G30450	2322.82	1.94677	0.373967	5.20572	1.93244e-07	1.68108e-05
AT1G66950	165.603	1.94659	0.537686	3.62032	0.000294241	0.00455728
AT4G12400	879.051	1.94585	0.358019	5.43505	5.47814e-08	6.14689e-06
AT1G52560	887.124	1.94223	0.56516	3.4366	0.000589068	0.00763095
AT5G51870	79.3017	1.9413	0.610017	3.18237	0.00146074	0.0146623
AT5G09640	142.292	1.93892	0.449691	4.31168	1.6202e-05	0.000528546
AT5G15240	68.9124	1.93859	0.576576	3.36224	0.00077312	0.00927545
AT5G51680	647.593	1.9376	0.354976	5.45839	4.80468e-08	5.66489e-06
AT1G68050	62.0636	1.93755	0.636088	3.04604	0.0023188	0.020187
AT4G29020	922.945	1.9374	0.504851	3.83757	0.000124257	0.00244585
AT4G25700	1695.24	1.93519	0.616763	3.13766	0.001703	0.0164287
AT2G36920	8.40606	1.93406	0.663653	2.91427	0.00356523	0.0275024
AT3G60650	6.07843	1.92962	0.731927	2.63636	0.00838004	0.0497936
AT1G18710	521.598	1.92955	0.574783	3.35701	0.000787905	0.00940425
AT4G33800	146.537	1.92954	0.568698	3.3929	0.000691563	0.00858063
AT5G50800	2302.61	1.929	0.316518	6.09444	1.09818e-09	2.38387e-07
AT1G50930	14.4348	1.9286	0.46224	4.1723	3.01535e-05	0.000839777
AT4G04890	116.449	1.92822	0.647725	2.97691	0.00291168	0.0238021
AT1G23201	6.26324	1.92544	0.625871	3.07642	0.002095	0.0188983
AT1G17200	42.9316	1.92489	0.412687	4.66429	3.09678e-06	0.000145018
AT4G18280	2377.26	1.92348	0.464036	4.1451	3.3966e-05	0.000919497
AT1G23130	88.1846	1.92311	0.723322	2.65872	0.00784388	0.047672
AT5G24900	36.09	1.92042	0.487467	3.93958	8.16241e-05	0.0017669
AT1G12860	35.5409	1.91825	0.528773	3.62775	0.000285903	0.00447359
AT3G51750	1266.4	1.9175	0.644502	2.97516	0.00292837	0.0238741
AT5G48090	31.218	1.91284	0.545312	3.50779	0.000451845	0.00623063
AT1G24130	226.393	1.91086	0.310293	6.15824	7.35563e-10	1.74336e-07
AT4G15075	6.14371	1.9095	0.659436	2.89566	0.00378364	0.0287198
AT4G03140	800.412	1.90352	0.589049	3.23152	0.00123134	0.0129068
AT3G25905	31.3722	1.90165	0.440668	4.31539	1.59321e-05	0.000521204
AT3G48920	90.3272	1.89368	0.533352	3.55052	0.00038447	0.00553632
AT1G16850	12070.5	1.89255	0.519933	3.64	0.00027264	0.00434107
AT3G24310	2883.3	1.88583	0.466035	4.04655	5.19776e-05	0.00125709
AT5G24960	62.8884	1.88211	0.405084	4.64621	3.38087e-06	0.000154582
AT2G31985	36.917	1.8806	0.436688	4.30651	1.65853e-05	0.000533554
AT4G31470	51.9861	1.87885	0.549627	3.41842	0.000629868	0.00800325
AT1G10682	4011.94	1.87668	0.354157	5.29902	1.16427e-07	1.09042e-05
AT3G11260	37.4652	1.87608	0.470912	3.98392	6.77868e-05	0.00154665
AT1G15460	439.318	1.87496	0.332895	5.63229	1.77831e-08	2.48824e-06
AT5G47530	1136.4	1.87483	0.321377	5.83374	5.41984e-09	9.12222e-07
AT3G57010	8733.62	1.87458	0.506899	3.69813	0.00021719	0.00367458
AT1G24600	772.824	1.87404	0.503962	3.71861	0.000200319	0.00346392
AT5G01870	2589.53	1.87276	0.485821	3.85483	0.000115811	0.00232092
AT4G25960	240.358	1.87019	0.565981	3.30433	0.000952036	0.0107832
AT2G25130	174.334	1.87011	0.50538	3.70041	0.000215247	0.00366035
AT1G48750	5502.41	1.86882	0.429891	4.3472	1.37885e-05	0.000460813
AT3G45680	1758.85	1.86494	0.546772	3.41082	0.000647676	0.00816474
AT3G48510	2273.21	1.8647	0.628495	2.96693	0.00300792	0.0243262
AT4G00910	183.806	1.86388	0.330578	5.63824	1.71792e-08	2.41831e-06
AT1G78170	18.8515	1.86257	0.588264	3.16622	0.00154432	0.0152379
AT2G38920	28.4569	1.86045	0.605748	3.07133	0.0021311	0.0191486
AT2G34020	321.818	1.8577	0.438428	4.23718	2.26342e-05	0.000673706
AT2G47810	1887.58	1.85524	0.508785	3.64641	0.000265928	0.00427159
AT1G76290	31.6778	1.85423	0.409507	4.52797	5.95543e-06	0.000245696
AT5G56080	326.505	1.85362	0.517357	3.58287	0.000339845	0.00506323
AT1G24470	12.2145	1.8525	0.574135	3.2266	0.00125273	0.0130656
AT1G74500	241.002	1.84983	0.377051	4.90605	9.29307e-07	5.65052e-05
AT2G02630	78.1544	1.84842	0.380889	4.85291	1.21666e-06	6.87576e-05
AT1G21460	372.891	1.84244	0.587463	3.13627	0.00171109	0.0164706
AT1G55260	163.331	1.83784	0.672369	2.73338	0.00626884	0.0408463
AT2G24400	88.5575	1.83571	0.496086	3.70039	0.000215268	0.00366035
AT5G60910	51.7767	1.83454	0.485058	3.7821	0.000155509	0.002885
AT3G20470	1940.47	1.83343	0.473111	3.87527	0.000106508	0.00217196
AT3G29300	8.39793	1.8312	0.663391	2.76037	0.00577363	0.0385356
AT1G73550	6.33757	1.83035	0.588468	3.11036	0.0018686	0.0174699
AT5G12270	96.1091	1.83003	0.601958	3.04013	0.00236476	0.0204749
AT1G58270	25328.2	1.82929	0.559472	3.26967	0.00107671	0.0117911
AT5G14180	225.346	1.82671	0.333835	5.47188	4.45284e-08	5.38551e-06
AT2G30370	9.4969	1.82574	0.504999	3.61534	0.000299954	0.00461392
AT4G03175	9.10466	1.82387	0.655026	2.78442	0.00536238	0.0365041
AT2G40670	68.3581	1.81052	0.522892	3.46252	0.00053514	0.00707037
AT2G48080	102.771	1.80826	0.312514	5.78616	7.20116e-09	1.14563e-06
AT1G76620	68.8478	1.80818	0.486782	3.71455	0.000203568	0.00349936
AT4G12350	194.077	1.80584	0.376607	4.79502	1.62662e-06	8.76601e-05
AT1G12845	357.871	1.80574	0.480478	3.75823	0.000171121	0.00309763
AT3G21090	157.828	1.80349	0.491147	3.672	0.000240659	0.0039448
AT3G50230	46.9061	1.80144	0.470016	3.83271	0.000126737	0.00247998
AT1G24580	223.619	1.78502	0.548786	3.25267	0.00114328	0.0122441
AT3G20840	57.9097	1.78085	0.449732	3.95981	7.50105e-05	0.00167365
AT4G33120	171.602	1.77664	0.436968	4.06584	4.78597e-05	0.00118892
AT5G24780	1363.69	1.77661	0.595848	2.98166	0.00286694	0.0235052
AT5G07060	66.5512	1.77501	0.582008	3.04981	0.00228985	0.0200779
AT5G41070	55.3177	1.77013	0.373947	4.73364	2.20526e-06	0.000111581
AT1G19830	7.49388	1.76665	0.645126	2.73846	0.00617273	0.0404551
AT5G59220	17242.2	1.76541	0.627583	2.81303	0.00490774	0.034299
AT5G23950	127.816	1.76381	0.487519	3.61793	0.000296973	0.00458168
AT3G08770	107.589	1.76321	0.373251	4.72393	2.31325e-06	0.000114807
AT4G22235	129.683	1.7632	0.443913	3.97196	7.12844e-05	0.00160594
AT1G16960	10.515	1.76272	0.594707	2.96402	0.00303652	0.0244623
AT3G19620	133.195	1.76148	0.608571	2.89445	0.00379824	0.0288118
AT2G45600	15.449	1.75961	0.547958	3.21122	0.00132174	0.0136202
AT1G54010	378.78	1.7558	0.421305	4.16753	3.07918e-05	0.000850417
AT5G48940	583.931	1.75483	0.474459	3.69859	0.000216804	0.00367458
AT5G50300	91.6069	1.74925	0.479986	3.64438	0.000268035	0.00430245
AT2G35950	32.1815	1.74559	0.403151	4.32988	1.49189e-05	0.000492218
AT3G57520	18791.1	1.74439	0.350181	4.98139	6.31279e-07	4.15374e-05
AT1G07280	87.528	1.73651	0.563019	3.08428	0.00204046	0.0185205
AT4G16050	137.651	1.73181	0.283413	6.11058	9.92726e-10	2.21712e-07
AT3G48520	425.229	1.73066	0.474288	3.64895	0.000263311	0.00424
AT5G47560	2906.23	1.73037	0.487743	3.5477	0.000388608	0.00558206
AT3G14880	47.9091	1.72946	0.240545	7.18977	6.49013e-13	3.76866e-10
AT4G13620	20.3628	1.72321	0.550474	3.13042	0.00174559	0.0166645
AT3G47600	165.486	1.72087	0.473639	3.63329	0.000279834	0.00440658
AT2G21400	116.183	1.72077	0.60149	2.86085	0.00422508	0.0310691
AT2G46850	44.3737	1.71593	0.546728	3.13855	0.00169789	0.0164083
AT5G65030	167.323	1.71566	0.228408	7.51138	5.85081e-14	4.6861e-11
AT3G45970	2837.29	1.71171	0.493632	3.46758	0.000525173	0.00696642
AT2G07000	18.8453	1.70961	0.603761	2.8316	0.00463162	0.0329591
AT1G68825	87.3436	1.70733	0.51999	3.28338	0.00102569	0.0114076
AT5G26260	5743.63	1.70684	0.479037	3.56307	0.000366542	0.00535451
AT2G38465	251.088	1.70386	0.465679	3.65886	0.000253339	0.00412644
AT1G03070	377.581	1.70329	0.395258	4.30932	1.63758e-05	0.000530488
AT1G55240	268.989	1.70162	0.522806	3.25479	0.00113477	0.0121953
AT1G49200	476.356	1.70145	0.390316	4.35917	1.30559e-05	0.000445954
AT1G54160	3508.1	1.70095	0.428334	3.97108	7.1548e-05	0.00161031
AT1G11600	104.8	1.70082	0.411275	4.13549	3.54204e-05	0.000945642
AT5G43380	730.917	1.70043	0.346116	4.91289	8.97453e-07	5.48556e-05
AT4G34380	365.178	1.69816	0.541557	3.13571	0.00171439	0.0164907
AT4G25850	259.602	1.69669	0.585155	2.89956	0.00373689	0.0284486
AT1G62290	2813.3	1.69493	0.574465	2.95046	0.00317301	0.0252137
AT2G17080	122.525	1.69432	0.483052	3.50754	0.000452269	0.00623063
AT3G25795	114.601	1.69368	0.315337	5.37101	7.82968e-08	8.14542e-06
AT1G63245	31.2041	1.69193	0.318646	5.30974	1.09783e-07	1.04079e-05
AT4G37050	448.177	1.69	0.221802	7.61939	2.54884e-14	2.19267e-11
AT4G11780	77.1134	1.68393	0.582313	2.89179	0.00383053	0.0289732
AT1G20190	448.358	1.68304	0.403624	4.16983	3.04829e-05	0.000844901
AT1G32740	460.875	1.67659	0.338403	4.95442	7.25467e-07	4.62923e-05
AT4G12970	49.0283	1.67447	0.580588	2.88409	0.00392552	0.0294503
AT4G13420	112.185	1.67441	0.511505	3.27349	0.00106228	0.011666
AT3G20300	2306.68	1.67419	0.566109	2.95737	0.00310279	0.0248341
AT2G25625	247.251	1.67233	0.540822	3.09219	0.00198685	0.0181983
AT2G05580	285.167	1.6719	0.578686	2.88912	0.00386317	0.0291277
AT1G06090	885.728	1.66942	0.386463	4.31974	1.56211e-05	0.000512473
AT2G45180	17.8975	1.66778	0.522008	3.19493	0.00139864	0.01424
AT4G08570	5051.49	1.66766	0.572349	2.91372	0.00357153	0.0275326
AT2G15090	40.9815	1.65437	0.4265	3.87894	0.000104913	0.00214697
AT3G12970	132.913	1.65382	0.555525	2.97704	0.00291048	0.0238021
AT4G21750	219.129	1.64701	0.57008	2.88908	0.00386371	0.0291277
AT2G17060	73.2102	1.64526	0.377664	4.35642	1.32206e-05	0.000450257
AT3G62760	153.912	1.64408	0.559153	2.94031	0.00327887	0.0258866
AT2G29950	52.93	1.64367	0.374388	4.39029	1.13199e-05	0.000398375
AT5G24030	1396.17	1.64036	0.33441	4.90522	9.33234e-07	5.65959e-05
AT4G34970	28.1627	1.63858	0.587934	2.78702	0.00531958	0.0363192
AT2G00880	22.9975	1.63773	0.351457	4.65984	3.1645e-06	0.000147594
AT5G14470	23.0572	1.63768	0.33577	4.87739	1.07498e-06	6.36952e-05
AT5G45630	153.809	1.63766	0.619222	2.64471	0.0081762	0.0489834
AT3G53980	123734	1.63744	0.43157	3.79415	0.000148148	0.00277504
AT5G66080	112.014	1.63623	0.502984	3.25306	0.00114171	0.0122374
AT1G06080	314.545	1.62961	0.407173	4.00225	6.27422e-05	0.00147651
AT3G59580	95.4034	1.62845	0.565285	2.88076	0.00396723	0.0296578
AT5G48110	557.534	1.62373	0.43539	3.72936	0.00019197	0.00336266
AT5G51210	6.13806	1.62368	0.540404	3.00456	0.00265962	0.0223337
AT2G34325	14.4284	1.62361	0.463758	3.50098	0.000463546	0.00634459
AT5G24910	70.8215	1.61954	0.475523	3.4058	0.000659696	0.00827809
AT1G55430	25.0807	1.61941	0.52447	3.08771	0.00201706	0.0183871
AT5G03285	117.785	1.61941	0.434033	3.73107	0.000190671	0.00335764
AT2G42840	2370.61	1.61464	0.529497	3.04939	0.00229309	0.0200836
AT4G10560	21.118	1.61028	0.414878	3.88133	0.000103887	0.00213161
AT1G67590	384.396	1.60092	0.463332	3.45523	0.000549831	0.00722746
AT1G27950	1643.92	1.59911	0.598543	2.67167	0.00754759	0.0463785
AT3G14440	1507.09	1.59689	0.542563	2.94324	0.00324793	0.025686
AT2G37100	34.3069	1.59678	0.395188	4.04057	5.33216e-05	0.00127944
AT5G49665	1741.97	1.59593	0.405156	3.93906	8.18023e-05	0.00176746
AT3G15357	220.641	1.59573	0.432724	3.68764	0.000226347	0.003785
AT5G22355	88.4089	1.59315	0.596052	2.67284	0.00752131	0.0462775
AT1G15310	335.488	1.59047	0.324094	4.90744	9.22719e-07	5.62519e-05
AT5G62140	34.3306	1.58883	0.541506	2.93409	0.00334522	0.0262496
AT4G10640	128.727	1.58836	0.476172	3.33568	0.000850911	0.0099151
AT5G25450	130.518	1.58734	0.537459	2.95341	0.00314282	0.0250251
AT2G31930	62.9961	1.58563	0.462582	3.42778	0.000608527	0.00778608
AT5G08600	44.6615	1.58356	0.429009	3.69121	0.000223194	0.00374846
AT1G07937	19.589	1.58247	0.421547	3.75397	0.000174059	0.0031195
AT5G48570	1199.28	1.58243	0.407169	3.88641	0.000101737	0.0020949
AT4G08290	831.045	1.5819	0.529909	2.98523	0.00283363	0.0233476
AT5G62480	1425.03	1.58178	0.458661	3.44869	0.000563309	0.00737125
AT1G24370	13.9459	1.57665	0.396	3.98144	6.84995e-05	0.00155651
AT2G23910	47.5643	1.57539	0.504811	3.12075	0.00180391	0.0170809
AT5G37800	59.7586	1.57514	0.544751	2.89149	0.0038342	0.0289899
AT3G30350	160.588	1.57453	0.374276	4.20686	2.58939e-05	0.000747127
AT2G30130	145.392	1.57101	0.444151	3.5371	0.00040454	0.00575398
AT4G28900	83.004	1.57017	0.492913	3.18548	0.00144513	0.0145622
AT5G12110	1249.63	1.57	0.502242	3.12598	0.00177213	0.0168625
AT5G51760	123.726	1.56976	0.426009	3.68481	0.000228875	0.00380808
AT3G55870	42.903	1.56974	0.355839	4.41136	1.02721e-05	0.000373381
AT5G10230	416.916	1.56959	0.426132	3.68335	0.000230188	0.00382172
AT1G03340	66.9504	1.56684	0.304844	5.13979	2.75039e-07	2.24941e-05
AT1G80100	27.7315	1.56625	0.449954	3.48091	0.000499717	0.00671697
AT1G66960	77.4806	1.56622	0.478506	3.27314	0.0010636	0.0116749
AT3G18660	638.577	1.55967	0.307898	5.06554	4.07246e-07	3.03176e-05
AT1G06310	51.4258	1.55903	0.562928	2.7695	0.00561417	0.0377694
AT2G29130	1523.68	1.55784	0.345888	4.50389	6.67206e-06	0.000268582
AT4G15990	518.852	1.55615	0.403185	3.85963	0.000113557	0.00228363
AT1G47620	8.8637	1.55316	0.508334	3.05539	0.00224771	0.0198207
AT2G29500	510.444	1.55295	0.426266	3.64314	0.00026933	0.00430836
AT3G53210	160.698	1.55163	0.37399	4.14884	3.34159e-05	0.00090778
AT1G33750	301.303	1.54455	0.395303	3.90725	9.33529e-05	0.00196049
AT5G23700	61.3341	1.54415	0.392943	3.92969	8.50545e-05	0.00182247
AT5G51750	413.812	1.54265	0.390535	3.95009	7.8121e-05	0.00171504
AT5G02640	877.743	1.53872	0.341089	4.5112	6.44625e-06	0.000260849
AT1G33100	56.5681	1.53603	0.541683	2.83567	0.00457299	0.0327022
AT5G43540	50.1984	1.53311	0.532658	2.87822	0.00399923	0.0298202
AT1G53860	41.8125	1.52809	0.46321	3.29891	0.000970623	0.010944
AT5G37260	2653.76	1.52728	0.368834	4.14084	3.46038e-05	0.00092704
AT1G51140	8136.84	1.52553	0.396505	3.84743	0.000119362	0.00236555
AT1G74490	76.0515	1.52497	0.463822	3.28783	0.00100961	0.0112796
AT1G73880	3855.82	1.52331	0.270797	5.62528	1.85203e-08	2.57587e-06
AT5G05270	432.2	1.52143	0.538381	2.82594	0.00471421	0.0333748
AT3G62730	857.039	1.52049	0.470564	3.2312	0.00123271	0.0129148
AT2G45430	936.339	1.51911	0.420798	3.61007	0.000306117	0.0046716
AT5G00365	263.971	1.5176	0.38554	3.93631	8.27429e-05	0.00178281
AT2G15310	859.388	1.5171	0.25684	5.90678	3.48866e-09	6.32382e-07
AT2G20560	1985.98	1.51571	0.417601	3.62957	0.000283896	0.00444893
AT5G38910	339.425	1.51466	0.53578	2.82702	0.00469834	0.0333318
AT1G01570	356.709	1.51455	0.380102	3.98458	6.76008e-05	0.00154392
AT1G35186	56.629	1.51185	0.381626	3.9616	7.44488e-05	0.00166271
AT5G57090	331.213	1.51073	0.3939	3.83532	0.0001254	0.00246002
AT3G51895	5349.04	1.50612	0.403766	3.73018	0.00019134	0.00336266
AT3G18773	475.569	1.50414	0.188698	7.97115	1.57204e-15	1.92177e-12
AT1G79900	448.924	1.50414	0.302339	4.97502	6.524e-07	4.24301e-05
AT5G37550	63.5061	1.49934	0.49946	3.00193	0.00268278	0.0224713
AT5G49870	104.612	1.49468	0.526938	2.83653	0.00456065	0.0326642
AT5G03150	297.33	1.49368	0.352304	4.23976	2.23758e-05	0.000669354
AT3G21620	86.0697	1.49147	0.438197	3.40366	0.000664897	0.00832089
AT3G49830	10.7657	1.48966	0.522485	2.8511	0.00435682	0.0317229
AT3G50390	15.8782	1.48957	0.348877	4.26962	1.9581e-05	0.000603995
AT3G24240	939.784	1.48905	0.398876	3.73312	0.000189124	0.00333799
AT1G30990	44.9768	1.48822	0.501189	2.96938	0.00298401	0.0241728
AT3G11600	322.393	1.48622	0.276988	5.36565	8.06598e-08	8.25324e-06
AT3G25260	10.5753	1.48222	0.467684	3.16927	0.0015282	0.0151174
AT4G28110	167.116	1.48108	0.514366	2.87943	0.00398396	0.0297446
AT4G14695	30.9774	1.47485	0.451916	3.26355	0.00110028	0.0119254
AT2G18480	428.785	1.47375	0.410705	3.58833	0.000332801	0.00500321
AT3G15115	125.442	1.47037	0.494889	2.9711	0.00296731	0.0240648
AT3G50150	34.1546	1.47017	0.518853	2.83351	0.00460403	0.0328301
AT1G72850	48.8031	1.4693	0.49567	2.96427	0.00303398	0.02446
AT1G22710	11938.7	1.46876	0.356342	4.12176	3.75989e-05	0.000987908
AT1G17285	159.849	1.46873	0.549118	2.67471	0.00747948	0.0461546
AT1G14730	11426.8	1.46744	0.458106	3.20328	0.0013587	0.0139147
AT5G40330	58.7117	1.46713	0.373559	3.92743	8.58597e-05	0.00183378
AT5G57980	54.1937	1.46649	0.356926	4.10867	3.9795e-05	0.00102275
AT5G49340	332.04	1.46475	0.294449	4.97455	6.53979e-07	4.24301e-05
AT1G51190	51.608	1.46351	0.424129	3.45062	0.000559291	0.00733107
AT2G20340	1529.99	1.46282	0.47898	3.05404	0.00225784	0.0198949
AT5G22545	486.81	1.46224	0.540589	2.70491	0.00683237	0.0435259
AT5G56320	243.625	1.4619	0.47473	3.07944	0.00207388	0.0187651
AT1G60470	7111.51	1.45878	0.378949	3.84955	0.000118336	0.00235324
AT2G22000	214.833	1.45876	0.479841	3.04009	0.0023651	0.0204749
AT3G09280	19.273	1.45725	0.476388	3.05895	0.00222113	0.0196759
AT1G69260	3094.43	1.45723	0.512124	2.84546	0.0044348	0.0320746
AT3G09555	10.0282	1.45658	0.552468	2.6365	0.00837665	0.0497862
AT3G29575	4236.69	1.45531	0.416448	3.49458	0.000474809	0.00646068
AT1G04610	69.0478	1.45211	0.531056	2.73437	0.00624994	0.040743
AT1G78600	954.214	1.45167	0.392528	3.69827	0.000217073	0.00367458
AT1G75030	322.723	1.45098	0.353587	4.1036	4.06771e-05	0.00104283
AT3G51060	23.1672	1.44987	0.498546	2.90819	0.00363525	0.0278797
AT5G58700	1714.52	1.44981	0.243107	5.96369	2.466e-09	4.77314e-07
AT5G04080	4555.6	1.44935	0.331219	4.37581	1.20981e-05	0.000418157
AT3G61450	115.246	1.44441	0.367121	3.93443	8.33928e-05	0.00179183
AT1G16120	237.313	1.44068	0.313318	4.59815	4.2626e-06	0.000186104
AT2G38750	3194.54	1.43809	0.409919	3.50822	0.000451108	0.00623063
AT5G05810	22.826	1.43643	0.307459	4.67193	2.98384e-06	0.00014144
AT2G01890	819.782	1.43578	0.348669	4.11789	3.82354e-05	0.00100011
AT1G54120	99.0671	1.43501	0.51077	2.8095	0.00496189	0.0346066
AT1G15260	522.258	1.43476	0.344061	4.17007	3.04504e-05	0.000844901
AT5G53200	12.1329	1.43468	0.430388	3.33346	0.000857731	0.00997623
AT3G14560	2336.59	1.43342	0.468072	3.06239	0.00219575	0.0195243
AT5G24570	24.6799	1.43128	0.305603	4.68348	2.8204e-06	0.000134793
AT1G24320	308.528	1.43096	0.318055	4.4991	6.8242e-06	0.000272815
AT1G22290	130.935	1.43087	0.437848	3.26796	0.00108325	0.0118069
AT4G16146	233.517	1.42942	0.40659	3.51562	0.000438724	0.00611293
AT2G38400	3466.53	1.42421	0.292109	4.87561	1.08472e-06	6.39331e-05
AT3G02210	571.088	1.42377	0.32102	4.43514	9.20115e-06	0.000343172
AT5G23750	2124.53	1.42237	0.308349	4.61284	3.97202e-06	0.000176065
AT5G44490	10.0417	1.41726	0.432167	3.27942	0.00104019	0.0115105
AT2G16960	9.87386	1.41704	0.536759	2.63999	0.00829078	0.0494403
AT3G53370	328.035	1.4145	0.274509	5.15285	2.56564e-07	2.15134e-05
AT3G53450	366.69	1.41436	0.285841	4.94805	7.49599e-07	4.77012e-05
AT5G57350	7061.45	1.41421	0.378341	3.73791	0.000185553	0.00328494
AT2G19660	49.0748	1.4132	0.401397	3.52071	0.000430389	0.00604051
AT5G49900	3657.85	1.41197	0.286882	4.9218	8.57529e-07	5.32562e-05
AT2G27940	25.6524	1.40986	0.52656	2.6775	0.00741738	0.0459601
AT1G66270	14372.6	1.40803	0.517035	2.72329	0.00646355	0.0417605
AT5G23940	148.158	1.40528	0.296554	4.7387	2.15099e-06	0.000109324
AT3G09950	602.355	1.40066	0.354673	3.94915	7.84279e-05	0.00171691
AT3G23180	503.251	1.39966	0.31553	4.43591	9.16843e-06	0.000342923
AT5G18560	54.7034	1.3978	0.459106	3.04461	0.00232982	0.02025
AT1G09180	79.9475	1.39493	0.221323	6.30268	2.92546e-10	7.99409e-08
AT3G14362	33.4675	1.39387	0.396299	3.51722	0.000436093	0.00609454
AT2G32120	848.531	1.39377	0.343861	4.0533	5.0501e-05	0.0012321
AT2G02540	37.8054	1.39313	0.296977	4.69104	2.71818e-06	0.000130715
AT4G31290	6139.74	1.38984	0.496114	2.80145	0.00508729	0.0352724
AT4G11140	15.0516	1.38793	0.501596	2.76702	0.00565706	0.0379869
AT5G45070	349.196	1.38666	0.482857	2.87179	0.00408159	0.0302774
AT1G14390	44.1308	1.38449	0.465087	2.97684	0.00291237	0.0238021
AT5G26290	537.472	1.38239	0.481675	2.86997	0.00410516	0.0304149
AT3G54220	338.171	1.38229	0.346657	3.98748	6.67802e-05	0.00153271
AT3G04010	583.406	1.38151	0.395399	3.49396	0.000475907	0.00647183
AT1G52855	32.9412	1.38146	0.350044	3.94655	7.92865e-05	0.00172799
AT2G30340	414.08	1.37998	0.377665	3.65398	0.000258202	0.00418362
AT1G11000	286.446	1.37992	0.327658	4.21148	2.53708e-05	0.000739382
AT2G08760	18.9515	1.37485	0.338057	4.06692	4.76394e-05	0.00118471
AT5G52640	655.324	1.37381	0.385625	3.56254	0.000367282	0.00536194
AT5G54030	67.886	1.37294	0.475816	2.88545	0.00390853	0.0293729
AT4G33930	42.8614	1.37094	0.499421	2.74506	0.00604992	0.0398756
AT1G56580	3974.45	1.37077	0.360422	3.80323	0.00014282	0.00269323
AT3G16300	31.8662	1.37017	0.371409	3.68911	0.000225038	0.00377398
AT1G02390	88.0125	1.36636	0.44184	3.09244	0.00198522	0.0181983
AT1G26790	527.404	1.36456	0.341144	3.99996	6.33534e-05	0.0014868
AT4G33660	140.496	1.36444	0.444942	3.06655	0.00216544	0.0193116
AT5G08875	12.6757	1.36256	0.505258	2.69677	0.00700161	0.0441679
AT5G64900	939.255	1.36231	0.188503	7.22701	4.93746e-13	3.01796e-10
AT2G25090	97.3134	1.3621	0.472549	2.88245	0.00394592	0.0295303
AT1G31950	262.829	1.3616	0.421034	3.23394	0.00122097	0.0128382
AT1G70300	2031.42	1.36097	0.193811	7.02216	2.18457e-12	1.00106e-09
AT5G45810	304.079	1.35953	0.412325	3.29722	0.00097648	0.0109887
AT1G33500	18.9377	1.35637	0.390947	3.46944	0.000521537	0.00692763
AT4G31520	10.7498	1.35107	0.474413	2.84787	0.00440129	0.0319166
AT2G14100	177.078	1.34851	0.430093	3.1354	0.0017162	0.0164907
AT5G07450	137.205	1.34812	0.392182	3.43749	0.000587139	0.0076102
AT3G10520	95.3234	1.34667	0.32697	4.11863	3.81135e-05	0.000999167
AT3G12730	565.741	1.34392	0.24306	5.52916	3.21772e-08	4.06185e-06
AT3G12580	24219.4	1.34119	0.494519	2.71211	0.00668566	0.042838
AT5G48650	189.689	1.33938	0.265276	5.04901	4.44106e-07	3.18895e-05
AT5G24800	8222.01	1.33846	0.306953	4.36046	1.29788e-05	0.000443973
AT1G74880	45.9565	1.33829	0.502568	2.6629	0.00774704	0.0472174
AT2G33205	614.507	1.3366	0.374387	3.57009	0.000356855	0.00524267
AT5G09980	234.338	1.33613	0.281446	4.74737	2.06076e-06	0.000105663
AT5G47440	16.2563	1.33587	0.402516	3.31879	0.000904072	0.0103903
AT2G26370	27.9163	1.33343	0.432327	3.08431	0.00204022	0.0185205
AT2G36400	351.764	1.33321	0.369885	3.60438	0.000312904	0.00475705
AT4G01240	29.8577	1.3319	0.457327	2.91236	0.00358707	0.0276067
AT1G07120	316.984	1.33104	0.346805	3.83802	0.00012403	0.00244554
AT4G24275	146.857	1.33075	0.390213	3.41032	0.000648874	0.0081732
AT4G11220	13380.9	1.33027	0.296178	4.49145	7.07398e-06	0.000280388
AT5G15265	75.3458	1.32962	0.28907	4.59963	4.23235e-06	0.000185481
AT3G23470	199.441	1.32935	0.433497	3.06657	0.00216527	0.0193116
AT2G02780	226.352	1.3286	0.385285	3.44834	0.000564034	0.00737298
AT2G25980	764.232	1.32747	0.467855	2.83734	0.00454905	0.032629
AT1G17870	360.224	1.32686	0.327835	4.04734	5.18038e-05	0.00125709
AT5G47920	184.635	1.32591	0.373655	3.5485	0.000387431	0.00557065
AT1G52342	37.6829	1.32369	0.389639	3.39722	0.000680736	0.00847799
AT4G35480	1382.74	1.3229	0.283295	4.66969	3.01658e-06	0.000142426
AT2G41660	574.301	1.3228	0.360012	3.67431	0.000238492	0.00391482
AT3G12955	110.779	1.32076	0.321177	4.11225	3.91815e-05	0.00101457
AT5G41590	147.259	1.31794	0.371308	3.54946	0.000386028	0.00555531
AT5G50200	1592.8	1.31607	0.236887	5.5557	2.76509e-08	3.66999e-06
AT1G68725	596.379	1.31587	0.332454	3.95804	7.55665e-05	0.00167874
AT2G16890	1676.94	1.31554	0.43898	2.99682	0.0027281	0.0226996
AT5G42840	25.568	1.31526	0.279169	4.71134	2.46089e-06	0.000120589
AT1G66280	12656.7	1.31394	0.298358	4.40392	1.06313e-05	0.000384265
AT3G51150	161.764	1.31075	0.423852	3.09248	0.00198494	0.0181983
AT2G29740	703.578	1.30999	0.34777	3.76684	0.000165328	0.00301183
AT4G33420	1953.67	1.30954	0.348677	3.75573	0.000172838	0.00310721
AT2G45560	19.2564	1.30942	0.420803	3.11172	0.00185999	0.0174202
AT5G60630	158.206	1.30795	0.370575	3.52952	0.000416313	0.00587823
AT1G14455	28.0838	1.30698	0.328621	3.97716	6.97423e-05	0.00157732
AT4G00700	603.702	1.30697	0.398924	3.27625	0.00105197	0.0115994
AT2G38170	3501.97	1.30683	0.315457	4.14267	3.43285e-05	0.00092319
AT3G03170	1128.84	1.30411	0.428681	3.04216	0.00234887	0.0203648
AT4G18510	115.897	1.30342	0.46232	2.8193	0.00481291	0.0338783
AT2G32270	254.986	1.30295	0.407212	3.19969	0.00137574	0.0140587
AT5G45210	170.414	1.30253	0.307228	4.2396	2.23915e-05	0.000669354
AT5G25110	1086.02	1.30093	0.429497	3.02897	0.00245387	0.021094
AT4G03540	454.762	1.29894	0.273893	4.74249	2.11108e-06	0.000108004
AT5G43580	203.486	1.29835	0.371103	3.49863	0.000467661	0.00639339
AT4G02830	442.223	1.29764	0.27631	4.69632	2.64889e-06	0.000127647
AT4G31380	56.6076	1.29755	0.265377	4.88948	1.01104e-06	6.0681e-05
AT1G22400	141.426	1.29541	0.454912	2.84761	0.00440493	0.031933
AT2G45420	54.2221	1.2946	0.253023	5.11652	3.11228e-07	2.47565e-05
AT2G02835	13.7501	1.29205	0.391881	3.29704	0.000977079	0.0109901
AT1G68690	1778.84	1.2919	0.151228	8.5427	1.31126e-17	3.80707e-14
AT1G79270	2889.12	1.28886	0.396597	3.24979	0.00115491	0.0123334
AT1G33440	1656.05	1.28761	0.328914	3.91473	9.05039e-05	0.00190929
AT3G29780	31.896	1.2874	0.417273	3.08528	0.00203362	0.01848
AT5G13700	430.657	1.2873	0.456711	2.81863	0.00482297	0.0339053
AT5G14130	1182.93	1.28571	0.253943	5.06299	4.12722e-07	3.05296e-05
AT1G03445	12.9834	1.28504	0.382484	3.35972	0.000780207	0.00933635
AT1G05280	69.6176	1.28394	0.32941	3.8977	9.7111e-05	0.00202049
AT4G00730	302.621	1.28331	0.462901	2.77231	0.00556604	0.0375409
AT2G04170	1044.08	1.28201	0.434232	2.95236	0.00315356	0.0250849
AT2G18360	4172.04	1.27611	0.250198	5.10041	3.38923e-07	2.60668e-05
AT5G19520	385.505	1.27579	0.466959	2.73213	0.00629259	0.0409171
AT3G22420	1175.57	1.27507	0.341825	3.73018	0.000191342	0.00336266
AT5G40630	78.6815	1.27361	0.425323	2.99445	0.00274942	0.0228074
AT3G22910	195.024	1.27296	0.472967	2.69143	0.00711455	0.0447104
AT3G49760	234.79	1.27266	0.297028	4.28464	1.83036e-05	0.000573735
AT5G51810	21.5991	1.2701	0.431442	2.94385	0.00324158	0.0256619
AT3G16210	81.3932	1.26873	0.287228	4.41714	1.00016e-05	0.000366414
AT2G18370	17509.9	1.26761	0.210493	6.02213	1.72142e-09	3.47681e-07
AT1G55740	6406.59	1.26704	0.397135	3.19045	0.00142052	0.0143892
AT5G14410	86.517	1.26576	0.477582	2.65035	0.00804076	0.0485156
AT2G29330	97.73	1.26423	0.478829	2.64026	0.00828427	0.0494142
AT2G39310	7348.24	1.26194	0.375303	3.36246	0.000772509	0.0092729
AT5G54980	4424.96	1.26181	0.40526	3.11359	0.00184829	0.0173525
AT1G32100	2275.67	1.26138	0.227235	5.55101	2.84023e-08	3.74829e-06
AT1G02310	690.38	1.2613	0.476225	2.64853	0.00808429	0.0486209
AT2G40100	131.392	1.26097	0.360359	3.49921	0.000466631	0.00638306
AT3G20940	206.6	1.26046	0.459201	2.7449	0.00605287	0.0398837
AT4G30180	24.1225	1.25833	0.471376	2.66948	0.0075969	0.0466138
AT2G12646	170.538	1.25817	0.464652	2.70777	0.00677377	0.0433061
AT1G56600	5721.83	1.25632	0.438664	2.86397	0.00418374	0.0308299
AT3G62040	8870.3	1.25615	0.384825	3.26422	0.00109767	0.0119083
AT4G32950	859.118	1.25496	0.403472	3.11041	0.00186826	0.0174699
AT5G45095	464.574	1.25438	0.458968	2.73304	0.00627526	0.0408569
AT1G23760	151.873	1.25396	0.403756	3.10575	0.00189799	0.0176548
AT1G17920	64.1478	1.25275	0.301786	4.15112	3.30857e-05	0.000900917
AT1G06980	14.6551	1.24983	0.440974	2.83425	0.00459328	0.0327666
AT5G16486	94.0672	1.24945	0.428874	2.91332	0.00357612	0.0275589
AT1G74650	92.9718	1.24793	0.332329	3.75511	0.000173262	0.00311242
AT3G52720	12.3886	1.24745	0.427835	2.91573	0.00354859	0.0273922
AT5G50750	305.517	1.24652	0.392758	3.17376	0.00150479	0.0149814
AT4G23750	440.337	1.24484	0.384211	3.23999	0.00119535	0.0126272
AT1G26450	3249.03	1.24297	0.227193	5.471	4.47498e-08	5.38551e-06
AT5G02550	887.412	1.24202	0.322709	3.84872	0.000118738	0.00235721
AT5G56220	481.822	1.2404	0.376693	3.29286	0.00099174	0.0111227
AT5G14750	109.874	1.23988	0.414167	2.99367	0.0027564	0.0228327
AT1G24735	1263.63	1.23866	0.35378	3.50122	0.00046314	0.00634278
AT5G53550	353.809	1.23834	0.367363	3.37088	0.000749291	0.00907866
AT1G13530	77.748	1.23708	0.328975	3.76042	0.000169631	0.00307333
AT2G35760	3181.4	1.2354	0.377928	3.26887	0.00107977	0.0118034
AT1G46554	1252.02	1.23447	0.355124	3.47617	0.000508625	0.00680912
AT1G73620	431.399	1.22861	0.385824	3.18437	0.00145071	0.0145931
AT5G19870	460.142	1.22844	0.307191	3.99894	6.36263e-05	0.00148977
AT3G51860	5730.16	1.22689	0.331982	3.69566	0.000219312	0.00369932
AT3G14280	6485.38	1.22471	0.326014	3.75661	0.000172233	0.00310113
AT1G70780	4278.08	1.22308	0.245112	4.98988	6.04177e-07	3.99807e-05
AT4G08590	302.685	1.2226	0.296124	4.12868	3.64847e-05	0.000964085
AT3G02620	61.8584	1.22255	0.328978	3.7162	0.00020224	0.00348732
AT2G02130	4834.88	1.22209	0.395424	3.09059	0.00199758	0.0182624
AT1G23750	536.027	1.2203	0.408607	2.9865	0.00282192	0.0232758
AT1G64220	63.3657	1.21974	0.36404	3.35056	0.000806478	0.00958162
AT1G58360	10578	1.21873	0.328262	3.71267	0.000205081	0.00352063
AT2G40470	158.038	1.21836	0.164092	7.42485	1.12904e-13	8.74141e-11
AT3G54140	2059.93	1.21736	0.358487	3.39583	0.000684203	0.0085166
AT5G15410	837.316	1.21732	0.456693	2.6655	0.00768735	0.0469632
AT5G60580	5663.54	1.21726	0.336561	3.61675	0.00029832	0.00459184
AT5G59230	12.2494	1.21505	0.46035	2.63939	0.00830544	0.0494896
AT1G17190	695.742	1.21464	0.448039	2.71102	0.00670757	0.0429428
AT5G12870	334.166	1.20751	0.267937	4.50669	6.58478e-06	0.000265991
AT1G74458	1820.49	1.20724	0.327398	3.68737	0.000226584	0.00378623
AT3G14060	344.452	1.20633	0.36145	3.33748	0.000845429	0.00987765
AT2G40260	161.555	1.2037	0.31543	3.81605	0.000135604	0.00260088
AT3G46490	30.8497	1.20201	0.364482	3.29787	0.000974202	0.0109684
AT2G34350	118.777	1.20118	0.270865	4.43463	9.22302e-06	0.000343306
AT3G03760	36.7882	1.19974	0.350993	3.41814	0.000630515	0.00800709
AT5G01930	956.77	1.19918	0.126254	9.49818	2.13586e-21	8.26826e-18
AT3G28360	84.8846	1.19827	0.345249	3.47076	0.000518987	0.00691352
AT1G68130	264.449	1.19656	0.24028	4.97988	6.36222e-07	4.17445e-05
AT4G33150	5453.32	1.19646	0.227713	5.25423	1.48647e-07	1.34343e-05
AT2G22990	32.1402	1.19633	0.432003	2.76926	0.00561832	0.0377704
AT4G22680	363.23	1.19627	0.261852	4.56848	4.91281e-06	0.000211315
AT2G42660	56.3524	1.1948	0.32434	3.68377	0.000229808	0.00381813
AT5G59090	578.792	1.19278	0.385658	3.09284	0.00198248	0.0181983
AT5G08610	271.532	1.18921	0.363168	3.27455	0.00105829	0.0116357
AT5G23955	349.789	1.1877	0.381856	3.11032	0.00186883	0.0174699
AT5G02350	171.844	1.18624	0.395409	3.00004	0.00269946	0.0225703
AT5G43690	672.886	1.18619	0.27329	4.3404	1.42226e-05	0.000473956
AT5G05390	513.94	1.18276	0.433428	2.72884	0.00635579	0.0412132
AT4G04745	120.027	1.18224	0.376614	3.13914	0.00169446	0.016392
AT2G40790	22.8633	1.17975	0.324427	3.63642	0.000276456	0.00437445
AT3G11050	118.457	1.17906	0.373895	3.15346	0.00161347	0.015751
AT2G14960	64.404	1.17833	0.343767	3.42768	0.000608754	0.00778608
AT3G09910	1619.54	1.17703	0.413748	2.84481	0.0044438	0.0320746
AT1G62660	3046.12	1.17687	0.344368	3.41748	0.000632026	0.00801752
AT4G01410	157.578	1.17664	0.267843	4.39301	1.11793e-05	0.000396729
AT1G33800	2379.64	1.17493	0.295739	3.97284	7.10203e-05	0.0016031
AT1G44800	13521	1.17416	0.263747	4.45183	8.51415e-06	0.000327414
AT5G11780	301.169	1.17345	0.218274	5.37606	7.61329e-08	8.0379e-06
AT5G58690	730.978	1.17184	0.141923	8.25693	1.49471e-16	2.89384e-13
AT2G30550	2724.76	1.16945	0.270031	4.33079	1.48575e-05	0.00049089
AT5G62020	1342.75	1.16863	0.409805	2.85167	0.00434899	0.0316758
AT1G23120	561.429	1.16817	0.151831	7.69391	1.42709e-14	1.44118e-11
AT2G11270	12.4953	1.16788	0.419103	2.78661	0.0053262	0.036343
AT1G29200	243.661	1.16606	0.271716	4.29145	1.77509e-05	0.00056019
AT3G61060	1656.69	1.16566	0.37336	3.12208	0.00179577	0.0170246
AT2G33070	138.556	1.16452	0.309149	3.76685	0.00016532	0.00301183
AT4G19810	6381.62	1.16433	0.270335	4.30699	1.65492e-05	0.000533133
AT2G17450	608.284	1.16408	0.31663	3.67647	0.000236484	0.00389416
AT5G51160	211.704	1.1621	0.323997	3.58677	0.000334795	0.00502164
AT4G09760	1827.57	1.16057	0.396988	2.92343	0.00346195	0.0269022
AT3G62090	4435.3	1.16052	0.356934	3.25135	0.00114859	0.0122942
AT1G47960	5667.26	1.16034	0.434846	2.66839	0.00762151	0.0467153
AT1G72416	300.211	1.15941	0.324073	3.5776	0.000346758	0.00513739
AT2G23030	249.352	1.1578	0.356209	3.25033	0.00115272	0.0123213
AT5G10580	4904.28	1.15772	0.276795	4.18257	2.88227e-05	0.000813477
AT3G48550	20.7021	1.1566	0.337132	3.43071	0.000601994	0.00773369
AT4G26220	2207.06	1.15635	0.141516	8.17116	3.05449e-16	5.45744e-13
AT2G38760	1126.45	1.15557	0.331068	3.49044	0.00048222	0.00652331
AT1G78610	2219.42	1.15368	0.274824	4.19791	2.69394e-05	0.000773437
AT1G73810	735.122	1.15316	0.352587	3.27058	0.00107328	0.0117646
AT2G04345	13.6788	1.15275	0.372007	3.09872	0.00194358	0.0179426
AT2G01580	819.202	1.1517	0.329715	3.49302	0.000477597	0.00648893
AT2G46680	11154.2	1.15111	0.301297	3.82051	0.000133174	0.00257273
AT3G46700	1407.06	1.14688	0.290293	3.95078	7.78955e-05	0.00171333
AT5G66170	8218.75	1.14525	0.212746	5.38318	7.31801e-08	7.83297e-06
AT1G49720	1223.58	1.14103	0.425828	2.67955	0.00737206	0.0457837
AT5G67390	52.1381	1.14025	0.282425	4.03737	5.40536e-05	0.00129318
AT1G74020	4031	1.13982	0.189197	6.02449	1.69647e-09	3.45648e-07
AT5G61660	1084.55	1.1382	0.337988	3.36759	0.000758284	0.00915419
AT4G30660	1957.37	1.13791	0.361285	3.14961	0.00163487	0.0159083
AT4G38810	5009.94	1.13721	0.378149	3.00731	0.00263567	0.0221907
AT4G12870	60.0294	1.13665	0.299858	3.79063	0.000150264	0.00280336
AT1G07590	10310.5	1.13484	0.274347	4.13651	3.52625e-05	0.000942511
AT4G18840	216.439	1.13408	0.201936	5.61606	1.95364e-08	2.70102e-06
AT1G08090	2162.87	1.13403	0.281427	4.02958	5.58773e-05	0.00133114
AT5G45920	428.824	1.13362	0.398259	2.84643	0.00442119	0.0320109
AT3G05890	2696.92	1.1336	0.401383	2.82424	0.00473931	0.0334997
AT1G80310	635.337	1.13151	0.193306	5.85348	4.81395e-09	8.28249e-07
AT1G69526	111.658	1.13034	0.338044	3.34377	0.000826481	0.0097068
AT1G67328	21.2383	1.13034	0.375669	3.00888	0.00262211	0.0221304
AT5G57050	2565.35	1.12872	0.33743	3.34504	0.000822707	0.00969742
AT2G37440	1007.65	1.12791	0.228308	4.94032	7.79953e-07	4.90948e-05
AT4G13840	191.169	1.12668	0.354791	3.17561	0.00149524	0.0149184
AT2G19860	1010.16	1.12128	0.220296	5.08986	3.58321e-07	2.72876e-05
AT2G01150	3116.76	1.11864	0.278767	4.01284	5.99937e-05	0.00141902
AT3G50400	754.537	1.11811	0.294385	3.79813	0.000145792	0.00273752
AT1G53560	779.657	1.11427	0.315519	3.53154	0.000413144	0.0058406
AT1G61890	10989.2	1.11409	0.350913	3.17484	0.00149918	0.014932
AT4G34131	883.558	1.11324	0.208808	5.33142	9.74468e-08	9.51007e-06
AT3G02990	1869.04	1.11249	0.326618	3.40608	0.000659026	0.00827417
AT5G56540	544.57	1.11183	0.336232	3.30673	0.00094391	0.010746
AT3G03505	22.892	1.11109	0.394353	2.81751	0.00483979	0.0339721
AT1G55940	775.816	1.10909	0.305769	3.62721	0.000286498	0.00447511
AT1G70560	421.676	1.10846	0.2175	5.09635	3.46258e-07	2.6543e-05
AT1G77580	305.376	1.10829	0.358689	3.08984	0.00200268	0.0182847
AT3G27510	59.9195	1.10683	0.269255	4.11072	3.94427e-05	0.00101959
AT3G13672	516.522	1.10624	0.360067	3.07233	0.00212394	0.019099
AT3G61120	33.1382	1.10479	0.366342	3.01573	0.00256365	0.0217924
AT3G61270	501.04	1.10415	0.354693	3.11296	0.00185223	0.0173685
AT2G46410	74.7159	1.10273	0.35146	3.13758	0.00170349	0.0164287
AT4G12000	507.387	1.10219	0.368544	2.99066	0.00278376	0.0230265
AT5G03640	69.2515	1.10085	0.369602	2.97846	0.00289701	0.0237183
AT5G03190	8320.08	1.10045	0.40235	2.73507	0.00623669	0.0407092
AT3G07735	12.4937	1.10041	0.401585	2.74016	0.00614085	0.0403261
AT5G16600	1218.41	1.0993	0.231974	4.73889	2.14888e-06	0.000109324
AT4G12680	1387.34	1.09467	0.323141	3.3876	0.000705068	0.008699
AT3G28960	31.4617	1.09444	0.355997	3.0743	0.00210998	0.0189955
AT1G01500	372.794	1.09416	0.217177	5.03808	4.70224e-07	3.30967e-05
AT5G20270	1011.61	1.09329	0.351024	3.11457	0.00184214	0.0173103
AT1G77380	761.847	1.09318	0.318853	3.42849	0.000606942	0.00777575
AT1G50560	177.604	1.09233	0.393471	2.77613	0.00550096	0.0371643
AT5G14690	217.751	1.09194	0.334584	3.26359	0.0011001	0.0119254
AT2G34150	282.429	1.0917	0.324008	3.36935	0.000753469	0.00911976
AT1G18170	27.7481	1.08858	0.396993	2.74206	0.00610559	0.0401741
AT4G12050	240.559	1.08753	0.392348	2.77186	0.0055737	0.0375792
AT1G75110	195.016	1.08701	0.290123	3.74671	0.000179168	0.00318891
AT3G25990	74.4587	1.08473	0.299418	3.6228	0.000291429	0.00453245
AT3G62160	122.743	1.08318	0.251642	4.30443	1.67418e-05	0.000537293
AT2G42980	81.3241	1.08288	0.25821	4.19378	2.74343e-05	0.00078282
AT5G37670	85.4919	1.08079	0.309153	3.49598	0.000472327	0.00643822
AT2G12400	6008.59	1.08056	0.370951	2.91295	0.00358031	0.027582
AT3G14590	1656	1.08009	0.250686	4.30852	1.64354e-05	0.000531679
AT5G54690	1243.37	1.07821	0.252293	4.27366	1.9229e-05	0.000595961
AT1G19200	301.441	1.07821	0.37937	2.8421	0.00448171	0.0323081
AT1G74055	128.476	1.07736	0.219047	4.91838	8.72614e-07	5.37849e-05
AT1G24030	684.872	1.0748	0.197588	5.43961	5.33967e-08	6.06411e-06
AT1G62935	53.3349	1.07405	0.313886	3.42179	0.000622111	0.00792203
AT2G17440	733.2	1.07372	0.269569	3.98309	6.8026e-05	0.00155058
AT1G73160	36.3023	1.07318	0.396963	2.70347	0.00686193	0.0436305
AT5G42655	34.8772	1.07181	0.326316	3.2846	0.00102129	0.0113827
AT5G42630	200.002	1.07154	0.290213	3.69225	0.00022228	0.00373672
AT5G48180	3438.43	1.07153	0.368693	2.90629	0.00365737	0.0280085
AT3G10660	205.371	1.0713	0.392277	2.73097	0.00631483	0.0410278
AT4G11350	1374.38	1.06873	0.325551	3.28283	0.00102771	0.0114159
AT1G23330	1787.39	1.06678	0.22333	4.77671	1.78183e-06	9.38473e-05
AT1G72970	534.807	1.06466	0.384823	2.76662	0.00566406	0.0380119
AT5G59930	56.4444	1.06456	0.354769	3.00072	0.00269341	0.0225421
AT3G14395	336.983	1.06347	0.238678	4.45567	8.36299e-06	0.000323207
AT1G74310	2417.44	1.06251	0.36016	2.9501	0.00317672	0.025222
AT1G59940	72.9308	1.06239	0.366852	2.89597	0.00377994	0.0287011
AT5G17310	932.46	1.0611	0.273651	3.87758	0.000105501	0.00215521
AT2G23790	4237.55	1.06068	0.306002	3.46627	0.000527737	0.00699644
AT1G75520	123.315	1.06067	0.31766	3.339	0.000840813	0.00983857
AT3G10320	180.234	1.06055	0.29644	3.5776	0.000346758	0.00513739
AT4G07190	87.1743	1.05749	0.314721	3.36008	0.000779204	0.00932917
AT3G12720	693.051	1.05722	0.200373	5.27624	1.31865e-07	1.2106e-05
AT5G42750	28.8002	1.05595	0.378082	2.79292	0.00522352	0.0358848
AT4G10310	914.745	1.05595	0.346579	3.04678	0.00231307	0.0201868
AT1G08403	32.3093	1.05501	0.275782	3.82551	0.000130501	0.00253441
AT5G61430	565.847	1.05367	0.370048	2.84739	0.00440787	0.0319344
AT4G26580	500.281	1.05117	0.267424	3.93071	8.46944e-05	0.00181643
AT5G09210	34.7404	1.04853	0.32898	3.1872	0.00143656	0.0145137
AT1G60680	2869.45	1.04253	0.223961	4.65496	3.24044e-06	0.000149932
AT5G66310	783.78	1.04238	0.369473	2.82125	0.00478362	0.0337308
AT1G01030	88.8072	1.04026	0.159969	6.50286	7.88047e-11	2.40842e-08
AT5G61820	3314.47	1.03918	0.332617	3.12424	0.00178262	0.0169484
AT3G23840	51.6793	1.03719	0.292689	3.54368	0.00039459	0.005661
AT1G28815	91.78	1.03687	0.272318	3.80756	0.000140347	0.00266981
AT4G03940	32.6002	1.03633	0.366174	2.83016	0.00465251	0.0330774
AT1G70850	34070.8	1.03547	0.337907	3.06436	0.00218137	0.0194274
AT2G41560	1238.1	1.03469	0.267735	3.86462	0.000111263	0.00224583
AT4G26470	591.527	1.0337	0.153535	6.73269	1.66554e-11	5.95161e-09
AT5G02360	82.8863	1.03338	0.362227	2.85285	0.00433295	0.0316184
AT4G18330	20.072	1.03245	0.385979	2.67488	0.0074756	0.0461429
AT1G50630	1719.53	1.03198	0.307463	3.35645	0.000789512	0.00941859
AT5G03960	62.2004	1.03132	0.310436	3.32216	0.000893234	0.0102912
AT2G20515	315.112	1.02826	0.328373	3.13139	0.00173982	0.0166252
AT1G67080	1713.08	1.0281	0.337728	3.04415	0.00233336	0.020253
AT3G12060	32.7922	1.02789	0.283014	3.63195	0.000281282	0.00442057
AT2G27010	325.206	1.02554	0.36197	2.8332	0.00460842	0.0328348
AT3G03650	296.557	1.02513	0.210624	4.86714	1.13226e-06	6.57474e-05
AT1G63120	3053.75	1.02446	0.18355	5.58137	2.38627e-08	3.2038e-06
AT1G08643	97.88	1.02426	0.213751	4.79182	1.65272e-06	8.85945e-05
AT1G61740	4695.38	1.02398	0.183426	5.58251	2.37068e-08	3.20138e-06
AT1G80740	21.8181	1.02327	0.325821	3.14059	0.0016861	0.0163382
AT1G68120	20.2951	1.02255	0.329382	3.10444	0.00190642	0.017698
AT5G09530	12243.2	1.02215	0.257333	3.97209	7.12434e-05	0.00160594
AT1G16130	131.425	1.02049	0.351521	2.90307	0.00369529	0.0282059
AT1G28310	102.546	1.01627	0.265651	3.82559	0.00013046	0.00253441
AT3G50660	531.576	1.01512	0.254886	3.98264	6.81532e-05	0.00155196
AT4G24080	38.35	1.01093	0.35878	2.81769	0.00483701	0.0339631
AT2G24070	112.45	1.0084	0.253367	3.97999	6.89187e-05	0.00156289
AT2G08655	19.7009	1.00651	0.364504	2.76131	0.00575699	0.0384685
AT1G23040	840.649	1.00642	0.361647	2.78288	0.00538786	0.0365858
AT5G43330	1328.15	1.00623	0.226467	4.44318	8.86377e-06	0.000335855
AT4G35090	1836.21	1.00568	0.304783	3.29967	0.000967985	0.0109214
AT5G41810	842.923	1.00555	0.264532	3.80126	0.000143961	0.00271191
AT4G03820	1504.81	1.00433	0.174744	5.74744	9.06025e-09	1.41237e-06
AT1G54570	662.749	1.00428	0.225681	4.44998	8.5877e-06	0.000328927
AT5G04250	985.587	1.00363	0.339499	2.9562	0.00311455	0.0249024
AT2G46940	495.394	1.00286	0.194759	5.1492	2.61594e-07	2.18451e-05
AT2G32090	2916.43	1.00085	0.328573	3.04605	0.00231872	0.020187
AT1G77730	74.2181	1.00074	0.266778	3.75121	0.000175986	0.00314453
AT3G02610	212.825	1.00004	0.205948	4.8558	1.19901e-06	6.8426e-05
AT3G15630	512.606	-1.0002	0.255297	-3.91778	8.93678e-05	0.0018922
AT4G30410	338.991	-1.00389	0.337916	-2.97082	0.00297009	0.024079
AT5G18320	54.8135	-1.00426	0.377547	-2.65996	0.00781492	0.0475696
AT2G47860	2223.66	-1.00479	0.362836	-2.76927	0.00561828	0.0377704
AT2G22500	1962.56	-1.00958	0.319953	-3.1554	0.00160277	0.0157012
AT5G66900	220.089	-1.00997	0.295145	-3.42193	0.000621775	0.00792203
AT5G49760	1372.84	-1.01165	0.381758	-2.64998	0.00804973	0.0485513
AT1G80710	169.263	-1.01247	0.264106	-3.83357	0.000126296	0.00247342
AT4G36470	491.682	-1.0139	0.217725	-4.65681	3.21144e-06	0.000149184
AT3G15720	120.154	-1.01463	0.265615	-3.81993	0.000133491	0.00257286
AT2G20950	2020.23	-1.01747	0.384497	-2.64624	0.00813924	0.0488628
AT1G50040	34.7221	-1.01983	0.332939	-3.06312	0.00219045	0.0194933
AT3G56360	2937.25	-1.02127	0.356663	-2.86341	0.00419105	0.0308739
AT2G31220	42.2481	-1.02137	0.33811	-3.02083	0.00252083	0.0215183
AT5G23210	142.748	-1.02366	0.372697	-2.74662	0.00602129	0.0397319
AT1G75080	1113.39	-1.02378	0.223757	-4.57542	4.75257e-06	0.000205182
AT3G44790	40.3877	-1.02495	0.330046	-3.10548	0.00189973	0.0176548
AT4G29360	1020.22	-1.02515	0.339154	-3.02267	0.00250555	0.0214194
AT3G25890	1187.83	-1.02613	0.335611	-3.05751	0.00223187	0.0197184
AT1G69910	856.123	-1.02638	0.219136	-4.68376	2.81664e-06	0.000134793
AT1G12070	18.4943	-1.02761	0.362556	-2.83436	0.00459181	0.0327662
AT1G67830	1086.49	-1.03098	0.324352	-3.17858	0.00147998	0.014807
AT1G53170	630.47	-1.03435	0.30525	-3.38854	0.000702654	0.00868221
AT2G35859	50.0678	-1.03568	0.294249	-3.51974	0.000431975	0.00604791
AT1G67790	143.677	-1.03609	0.288485	-3.59148	0.000328801	0.00495591
AT1G12430	2129	-1.03701	0.213835	-4.84957	1.23728e-06	6.97533e-05
AT1G75500	19063.9	-1.03736	0.29357	-3.5336	0.000409947	0.00579893
AT1G64625	587.439	-1.03873	0.266455	-3.89835	9.68505e-05	0.00201934
AT4G35900	295.258	-1.03935	0.290418	-3.5788	0.000345175	0.0051262
AT1G05370	541.55	-1.04079	0.302289	-3.44302	0.000575247	0.0074853
AT5G06800	444.22	-1.04091	0.335136	-3.10592	0.00189686	0.0176516
AT2G35612	29.9984	-1.04114	0.330975	-3.14568	0.001657	0.0160966
AT5G53420	1848.95	-1.04216	0.33017	-3.15644	0.00159708	0.0156835
AT4G15150	44.4656	-1.04268	0.345287	-3.01974	0.0025299	0.0215799
AT1G61795	430.24	-1.04287	0.385152	-2.70768	0.00677549	0.0433061
AT4G28490	2550.83	-1.0432	0.2889	-3.61095	0.000305081	0.00466536
AT4G33000	239.963	-1.04414	0.393228	-2.6553	0.00792378	0.0479911
AT1G76680	687.751	-1.04776	0.349368	-2.99902	0.0027085	0.0226052
AT1G52700	285.318	-1.04803	0.276074	-3.79618	0.000146942	0.00275467
AT5G01175	485.081	-1.05047	0.216663	-4.8484	1.24463e-06	6.99974e-05
AT2G33170	1550.41	-1.05049	0.14938	-7.03235	2.0309e-12	9.62688e-10
AT4G19410	7225.9	-1.05418	0.279835	-3.76714	0.000165131	0.00301183
AT4G36040	2429.22	-1.06133	0.310399	-3.41926	0.000627916	0.00798282
AT3G04650	168.424	-1.0616	0.305505	-3.47491	0.000511019	0.0068333
AT2G11815	19.5231	-1.06623	0.397363	-2.68327	0.00729063	0.04547
AT5G19250	1185.41	-1.06691	0.292988	-3.64147	0.000271083	0.0043294
AT4G11550	226.927	-1.06948	0.311848	-3.42949	0.000604723	0.00775588
AT1G52290	297.323	-1.06979	0.328618	-3.25543	0.00113219	0.012186
AT3G26700	706.85	-1.07108	0.361966	-2.95906	0.00308577	0.024749
AT1G05710	2680.1	-1.07148	0.25271	-4.23997	2.23552e-05	0.000669354
AT2G36220	1968.57	-1.07203	0.153027	-7.00546	2.46172e-12	1.09959e-09
AT3G08660	136.454	-1.07262	0.199562	-5.37488	7.66334e-08	8.05414e-06
AT2G15980	142.334	-1.07649	0.269821	-3.98965	6.61712e-05	0.00152325
AT3G15530	1501.18	-1.08265	0.226467	-4.78064	1.74741e-06	9.24661e-05
AT2G44830	3469.01	-1.0828	0.249962	-4.33185	1.47863e-05	0.000489234
AT5G59450	1463.11	-1.08346	0.240719	-4.50094	6.76525e-06	0.000270925
AT3G51820	391.529	-1.08365	0.271535	-3.99085	6.58376e-05	0.00152039
AT1G26540	81.9859	-1.08391	0.339251	-3.19502	0.00139823	0.01424
AT4G20940	798.234	-1.08446	0.387954	-2.79533	0.00518471	0.0357027
AT2G01320	178.468	-1.08492	0.316721	-3.42548	0.000613722	0.00784099
AT1G07880	1179.33	-1.08528	0.26774	-4.05347	5.04637e-05	0.0012321
AT2G35155	768.342	-1.08819	0.267791	-4.06358	4.83266e-05	0.0011954
AT4G30230	44.0883	-1.08831	0.341158	-3.19005	0.00142247	0.0144027
AT1G19720	90.4181	-1.08937	0.409836	-2.65806	0.00785924	0.0477246
AT1G16070	315.198	-1.09015	0.363101	-3.00233	0.00267923	0.0224578
AT5G52882	1850.88	-1.09139	0.274133	-3.98125	6.85543e-05	0.00155651
AT3G47530	276.189	-1.09377	0.406548	-2.69039	0.00713683	0.044802
AT1G07000	362.761	-1.09395	0.407674	-2.6834	0.0072877	0.0454664
AT4G04610	5095.21	-1.09411	0.239105	-4.57585	4.74284e-06	0.000205143
AT5G54530	182.965	-1.09454	0.394411	-2.77511	0.00551828	0.0372704
AT1G08910	1714.2	-1.095	0.16528	-6.62509	3.4704e-11	1.11954e-08
AT3G28620	28.2823	-1.09735	0.389221	-2.81935	0.00481215	0.0338783
AT4G36410	72.2315	-1.09774	0.258471	-4.24707	2.16582e-05	0.000653757
AT5G23100	983.754	-1.09879	0.265317	-4.14142	3.45165e-05	0.000926837
AT5G65320	43.8123	-1.09945	0.366696	-2.99827	0.00271516	0.0226282
AT3G18890	427.987	-1.10119	0.159342	-6.91086	4.81737e-12	2.0721e-09
AT5G40140	531.4	-1.10136	0.276233	-3.98708	6.68916e-05	0.00153375
AT3G54420	455.705	-1.10165	0.308225	-3.57418	0.000351331	0.005184
AT5G22930	743.087	-1.10421	0.325281	-3.39465	0.000687168	0.00853978
AT5G56810	104.107	-1.10437	0.371674	-2.97135	0.00296494	0.0240634
AT1G12090	7666.65	-1.10463	0.365179	-3.0249	0.00248717	0.0213014
AT3G61160	895.682	-1.10625	0.28724	-3.8513	0.000117492	0.00234048
AT2G46340	1202.22	-1.10722	0.234764	-4.7163	2.40169e-06	0.000118186
AT5G44565	324.78	-1.10809	0.301248	-3.67833	0.00023477	0.00387288
AT1G72430	188.838	-1.10862	0.355949	-3.11454	0.0018423	0.0173103
AT5G25140	186.03	-1.10862	0.377566	-2.93624	0.00332222	0.0261312
AT4G25080	781.814	-1.11003	0.273486	-4.05883	4.93183e-05	0.00121476
AT1G54930	71.2685	-1.11139	0.28963	-3.83727	0.000124409	0.00244678
AT3G44450	24.2393	-1.11256	0.401723	-2.76946	0.00561491	0.0377694
AT5G51550	7815.39	-1.11387	0.346304	-3.21645	0.00129789	0.013434
AT5G44820	728.498	-1.1147	0.323591	-3.44479	0.000571503	0.00745329
AT3G61820	6367.5	-1.11597	0.30805	-3.62271	0.000291535	0.00453245
AT5G18300	68.5911	-1.11651	0.288195	-3.87414	0.000107002	0.00218011
AT3G25130	1322.29	-1.11674	0.38383	-2.90946	0.00362056	0.0277999
AT3G09070	3545.41	-1.11778	0.274952	-4.06535	4.79596e-05	0.00119013
AT1G22885	1565.07	-1.1188	0.273293	-4.09377	4.24423e-05	0.00108212
AT3G23290	8371.15	-1.12101	0.276849	-4.04917	5.13995e-05	0.0012488
AT3G51350	114.851	-1.1222	0.410308	-2.73502	0.00623774	0.0407092
AT1G69550	179.223	-1.12264	0.317448	-3.53646	0.000405528	0.00576261
AT4G18570	1730.7	-1.12397	0.409808	-2.74266	0.00609432	0.0401113
AT5G44190	1135.04	-1.12407	0.225943	-4.97503	6.52384e-07	4.24301e-05
AT3G10010	408.284	-1.1272	0.316104	-3.5659	0.000362608	0.00531376
AT5G03230	1935.31	-1.12757	0.251024	-4.49188	7.05979e-06	0.000280304
AT5G61600	1628.43	-1.12933	0.299256	-3.77378	0.000160794	0.00295706
AT1G19350	3805.67	-1.12964	0.138573	-8.15191	3.58224e-16	5.94319e-13
AT3G46600	2097.77	-1.12981	0.344754	-3.27715	0.0010486	0.0115748
AT5G61090	22.2014	-1.12988	0.398149	-2.83782	0.00454225	0.0326029
AT1G30420	1516.17	-1.13254	0.397569	-2.84865	0.00439055	0.0318919
AT1G25400	155.757	-1.1329	0.311591	-3.63587	0.000277047	0.00437753
AT4G21780	147.699	-1.13311	0.325595	-3.48012	0.000501196	0.00673296
AT2G01950	3587.23	-1.1344	0.267751	-4.23677	2.26754e-05	0.000673706
AT1G59970	805.257	-1.13452	0.267408	-4.24264	2.20903e-05	0.000663765
AT3G52400	1258.21	-1.13515	0.42104	-2.69607	0.0070163	0.0442366
AT3G16500	7177.51	-1.13756	0.182316	-6.2395	4.38965e-10	1.10824e-07
AT3G57500	218.625	-1.13837	0.418363	-2.72101	0.00650836	0.0419566
AT5G02030	614.837	-1.13943	0.331968	-3.43234	0.000598387	0.00770867
AT1G21260	47.8575	-1.1417	0.379751	-3.00645	0.00264318	0.0222256
AT1G77460	569.887	-1.14202	0.238885	-4.78061	1.74765e-06	9.24661e-05
AT1G33170	3686.47	-1.14309	0.416321	-2.7457	0.0060382	0.0398209
AT1G18250	2676.91	-1.1437	0.381567	-2.99739	0.00272301	0.0226693
AT2G31730	459.837	-1.14479	0.263111	-4.35097	1.35534e-05	0.000456149
AT3G54950	804.592	-1.14593	0.274262	-4.17823	2.93792e-05	0.000824145
AT3G13110	4151.26	-1.14821	0.35973	-3.19187	0.00141354	0.014331
AT1G05820	362.858	-1.14942	0.264193	-4.3507	1.35704e-05	0.000456149
AT3G06890	291.318	-1.14971	0.428918	-2.68049	0.00735153	0.0456806
AT2G40150	968.875	-1.15144	0.348684	-3.30224	0.000959165	0.0108334
AT5G14920	1861.89	-1.15157	0.412874	-2.78914	0.00528474	0.0361451
AT1G29980	1818.42	-1.15337	0.309216	-3.72998	0.000191493	0.00336266
AT5G60470	345.584	-1.15366	0.229734	-5.02172	5.12099e-07	3.56124e-05
AT1G52270	76.3507	-1.15553	0.351145	-3.29075	0.000999198	0.0111812
AT2G41010	1341.42	-1.15599	0.274751	-4.2074	2.58327e-05	0.000746795
AT3G02870	2251.22	-1.15826	0.255732	-4.52919	5.92097e-06	0.000244709
AT5G16190	89.3445	-1.161	0.39124	-2.96749	0.00300238	0.0242899
AT4G30090	290.196	-1.16136	0.199382	-5.82481	5.71764e-09	9.4187e-07
AT1G18500	2077.92	-1.16195	0.428121	-2.71408	0.006646	0.0426663
AT2G13820	2024.53	-1.16197	0.380453	-3.05417	0.00225681	0.0198933
AT1G59710	849.22	-1.16215	0.286421	-4.0575	4.96006e-05	0.00121912
AT4G23180	477.686	-1.16375	0.440167	-2.64389	0.00819602	0.0490768
AT3G54120	397.338	-1.16437	0.412084	-2.82557	0.00471962	0.0334012
AT5G52900	105.869	-1.16601	0.417027	-2.796	0.00517391	0.0356495
AT2G24010	146.583	-1.16823	0.389365	-3.00036	0.00269659	0.0225544
AT1G67400	136.534	-1.17046	0.307035	-3.81213	0.000137773	0.00263596
AT2G31020	690.247	-1.17126	0.272136	-4.30397	1.67767e-05	0.000537293
AT1G26290	23.9793	-1.17222	0.345765	-3.39024	0.000698322	0.00864995
AT1G05805	942.219	-1.17236	0.223023	-5.25667	1.46689e-07	1.33092e-05
AT2G01300	55.6949	-1.17551	0.353242	-3.32776	0.000875459	0.0101367
AT3G13650	2216.27	-1.17568	0.38995	-3.01495	0.00257025	0.0217964
AT1G79410	94.6297	-1.17599	0.372051	-3.16084	0.00157314	0.0154828
AT1G05200	802.292	-1.17837	0.242755	-4.85417	1.20895e-06	6.8656e-05
AT2G31480	21.3307	-1.17999	0.404308	-2.91854	0.00351678	0.027219
AT5G64000	169.981	-1.18089	0.440313	-2.68192	0.00732004	0.0455458
AT2G06925	612.463	-1.18263	0.233204	-5.07125	3.95217e-07	2.97078e-05
AT1G60160	255.711	-1.18466	0.365118	-3.24458	0.00117622	0.0125092
AT5G49630	4808.31	-1.18622	0.326337	-3.63495	0.000278036	0.0043842
AT2G26650	5440.92	-1.18872	0.362606	-3.27827	0.00104445	0.0115459
AT5G60200	2816.11	-1.19036	0.257647	-4.62011	3.83537e-06	0.000171316
AT4G31500	9936.06	-1.19049	0.342224	-3.47869	0.000503866	0.00676101
AT4G13540	369.78	-1.19222	0.259971	-4.58596	4.519e-06	0.00019656
AT3G14415	435.973	-1.19396	0.30917	-3.86182	0.000112543	0.00226717
AT3G52500	2052.4	-1.19404	0.254206	-4.69712	2.63853e-06	0.000127412
AT5G27300	46.0038	-1.19707	0.379462	-3.15465	0.0016069	0.0157218
AT1G64400	260.661	-1.20147	0.372322	-3.22697	0.00125108	0.0130602
AT5G14370	884.291	-1.20175	0.223798	-5.36982	7.88168e-08	8.14542e-06
AT1G18410	132.228	-1.20189	0.370513	-3.24386	0.00117922	0.0125296
AT1G80730	436.607	-1.20345	0.311274	-3.86621	0.00011054	0.00223766
AT5G11410	74.0093	-1.20442	0.370125	-3.2541	0.00113754	0.0121984
AT1G68390	153.854	-1.20515	0.343505	-3.5084	0.000450816	0.00623063
AT2G41510	741.749	-1.20517	0.450247	-2.67667	0.00743568	0.0459943
AT4G30110	610.078	-1.20563	0.386783	-3.11706	0.00182665	0.0172144
AT3G04640	260.039	-1.20733	0.356702	-3.38469	0.000712577	0.00876643
AT5G66320	998.669	-1.2186	0.227666	-5.35256	8.67181e-08	8.71948e-06
AT4G38092	76.9134	-1.21982	0.25541	-4.77593	1.78876e-06	9.39987e-05
AT1G65110	20.5022	-1.22224	0.364623	-3.35207	0.000802095	0.00954419
AT4G37430	782.188	-1.22733	0.332365	-3.69271	0.000221875	0.00373441
AT2G37280	3217.92	-1.22918	0.263227	-4.66967	3.01691e-06	0.000142426
AT4G39230	1945.92	-1.22984	0.374547	-3.28354	0.00102512	0.0114076
AT1G72950	72.4143	-1.23105	0.326989	-3.76482	0.00016667	0.00303388
AT1G77400	1246.66	-1.23219	0.415674	-2.96431	0.00303366	0.02446
AT2G19440	136.62	-1.23247	0.249676	-4.93627	7.96323e-07	4.9855e-05
AT3G25020	400.037	-1.23352	0.323004	-3.81891	0.000134044	0.00257949
AT5G57130	2566.68	-1.23431	0.230834	-5.34715	8.9348e-08	8.9452e-06
AT5G03790	32.4873	-1.23539	0.409693	-3.01539	0.00256645	0.0217924
AT1G05810	402.549	-1.23737	0.347073	-3.56516	0.000363635	0.00532544
AT2G43620	1045.6	-1.23835	0.37025	-3.34463	0.00082392	0.00969954
AT2G31880	1838.64	-1.23889	0.438191	-2.82728	0.00469452	0.0333149
AT1G15290	1420.05	-1.24012	0.176329	-7.03297	2.02185e-12	9.62688e-10
AT4G11850	1513.9	-1.24392	0.436339	-2.85081	0.00436079	0.0317418
AT3G09080	106.314	-1.24462	0.323844	-3.84329	0.000121396	0.00239768
AT1G23380	1270.42	-1.24577	0.192734	-6.46368	1.02185e-10	3.00436e-08
AT3G01600	201.852	-1.24711	0.473262	-2.63515	0.00841011	0.0499468
AT5G43420	2050.74	-1.24801	0.307079	-4.06414	4.82096e-05	0.00119378
AT5G07580	2216.87	-1.25003	0.226015	-5.53076	3.18843e-08	4.06185e-06
AT3G56770	248.331	-1.25082	0.262322	-4.76827	1.85816e-06	9.72063e-05
AT5G58610	66.1586	-1.25416	0.45396	-2.7627	0.00573247	0.038327
AT1G01190	1039.73	-1.25428	0.390663	-3.21064	0.00132442	0.0136366
AT4G19120	3488.72	-1.25503	0.379907	-3.30353	0.000954758	0.0108018
AT3G18775	110.603	-1.25741	0.309946	-4.05688	4.97317e-05	0.00121977
AT5G24760	2246.22	-1.25939	0.447491	-2.81433	0.0048879	0.0342374
AT5G57640	51.3356	-1.26069	0.312955	-4.02833	5.6175e-05	0.00133686
AT2G40480	5668.57	-1.26073	0.467713	-2.69552	0.00702785	0.0442734
AT3G50470	23.2396	-1.26341	0.451029	-2.80117	0.0050918	0.0352931
AT1G74710	582.001	-1.26613	0.218739	-5.78832	7.10949e-09	1.14563e-06
AT2G39230	246.922	-1.26847	0.27528	-4.60791	4.06738e-06	0.000179486
AT3G09780	77.3929	-1.26872	0.349947	-3.62546	0.000288445	0.00449947
AT4G34830	59.6377	-1.2699	0.32351	-3.92537	8.65956e-05	0.00184528
AT3G50700	970.682	-1.27556	0.239087	-5.33511	9.54885e-08	9.39793e-06
AT4G21990	3030.22	-1.27566	0.269449	-4.73434	2.1977e-06	0.000111454
AT1G44890	19.4398	-1.27572	0.423359	-3.01332	0.00258409	0.0218583
AT1G09812	328.434	-1.27604	0.249533	-5.11373	3.15854e-07	2.49535e-05
AT5G19120	1333.1	-1.27647	0.427936	-2.98285	0.00285582	0.0234472
AT4G26170	22.3034	-1.27727	0.383019	-3.33473	0.000853811	0.00993561
AT1G03710	11.9776	-1.27729	0.419386	-3.04562	0.00232203	0.0202053
AT2G19590	8178.45	-1.27834	0.36408	-3.51115	0.000446179	0.0061871
AT5G65300	668.34	-1.28139	0.219764	-5.83074	5.51826e-09	9.15518e-07
AT3G16510	1531.42	-1.28679	0.382653	-3.36281	0.000771522	0.00926585
AT3G57450	2000.03	-1.28951	0.262281	-4.91652	8.80953e-07	5.4132e-05
AT1G64170	159.681	-1.29434	0.313258	-4.13188	3.59812e-05	0.000955126
AT1G32920	1302.4	-1.29472	0.240717	-5.37861	7.50634e-08	7.99631e-06
AT5G51310	92.9791	-1.29627	0.361767	-3.58316	0.000339461	0.00506075
AT3G46620	1548.01	-1.29663	0.335027	-3.87023	0.000108731	0.00220706
AT4G04220	97.322	-1.298	0.437888	-2.96422	0.00303448	0.02446
AT3G10405	83.8161	-1.29874	0.465446	-2.79031	0.00526577	0.0360575
AT3G06750	2249.22	-1.29888	0.259768	-5.00013	5.72918e-07	3.86836e-05
AT1G73110	148.239	-1.29974	0.447385	-2.90519	0.00367034	0.0280562
AT3G12145	1053.43	-1.30132	0.451058	-2.88505	0.00391354	0.0293984
AT3G02885	569.792	-1.30269	0.358201	-3.63674	0.000276109	0.00437445
AT3G18715	85.6558	-1.30347	0.367951	-3.5425	0.000396352	0.00567781
AT1G58420	117.098	-1.30998	0.308471	-4.24668	2.16961e-05	0.000653757
AT1G65845	182.878	-1.31234	0.374133	-3.50768	0.000452037	0.00623063
AT4G25050	149.291	-1.31305	0.377612	-3.47726	0.000506568	0.00678763
AT4G19370	307	-1.31336	0.493597	-2.6608	0.00779549	0.047474
AT3G10120	375.301	-1.31404	0.313244	-4.19494	2.7295e-05	0.000779803
AT4G18630	1221.62	-1.31554	0.335965	-3.9157	9.01426e-05	0.0019034
AT1G78120	2033.11	-1.31765	0.365992	-3.60022	0.000317951	0.00482368
AT5G23800	91.0314	-1.31936	0.454859	-2.9006	0.0037245	0.0283729
AT4G01390	9079.83	-1.32087	0.368896	-3.58059	0.000342821	0.00509939
AT1G73010	8747.17	-1.32312	0.321564	-4.11463	3.87797e-05	0.00100753
AT5G26670	1705.4	-1.32315	0.419202	-3.15635	0.00159758	0.0156835
AT2G40230	555.312	-1.32443	0.349169	-3.7931	0.00014878	0.00278462
AT3G25740	397.596	-1.32592	0.377832	-3.50929	0.000449305	0.00622408
AT2G28690	365.345	-1.32697	0.310941	-4.26758	1.97604e-05	0.000607914
AT3G54400	1554.16	-1.32714	0.396905	-3.34374	0.000826577	0.0097068
AT5G25440	274.81	-1.32769	0.47414	-2.80021	0.00510697	0.0353444
AT4G38660	1929.46	-1.33299	0.369508	-3.60747	0.0003092	0.00470938
AT1G64455	14.5582	-1.33379	0.481861	-2.768	0.00564017	0.0378954
AT1G31540	550.137	-1.33705	0.503243	-2.65687	0.00788697	0.0478554
AT2G17820	2530.08	-1.33721	0.497568	-2.68748	0.00719927	0.0451207
AT1G03820	3324.21	-1.33918	0.411722	-3.25264	0.00114339	0.0122441
AT4G37750	2552.77	-1.34051	0.384615	-3.48533	0.000491531	0.00662227
AT3G22890	12450.5	-1.34486	0.439774	-3.05808	0.00222763	0.019705
AT5G04490	145.744	-1.34523	0.326273	-4.12301	3.73946e-05	0.000983651
AT5G62960	2290.09	-1.34632	0.408471	-3.296	0.000980728	0.0110205
AT2G28080	363.996	-1.34683	0.295246	-4.56173	5.07336e-06	0.000217014
AT2G40200	243.036	-1.35003	0.364413	-3.70467	0.00021167	0.00361504
AT5G16410	61.4709	-1.35486	0.303628	-4.46224	8.11072e-06	0.000315029
AT2G42610	11003.1	-1.35703	0.19829	-6.84369	7.71781e-12	3.14494e-09
AT1G73600	2224.58	-1.36312	0.509033	-2.67787	0.00740928	0.0459536
AT3G30340	171.335	-1.36377	0.379666	-3.59204	0.000328102	0.0049518
AT1G52220	230.195	-1.36636	0.468277	-2.91785	0.00352459	0.0272613
AT5G24660	1599.08	-1.36698	0.358551	-3.81251	0.000137564	0.00263412
AT5G16030	216.316	-1.36906	0.252026	-5.43222	5.56571e-08	6.21513e-06
AT2G01610	3976.4	-1.3747	0.482776	-2.84748	0.00440664	0.0319344
AT5G18510	21.5108	-1.37771	0.328195	-4.19783	2.69483e-05	0.000773437
AT2G17770	681.201	-1.37893	0.378072	-3.64726	0.000265051	0.0042634
AT1G03170	32.9349	-1.38045	0.510879	-2.70211	0.00689001	0.0437372
AT3G56400	997.64	-1.38066	0.511522	-2.69912	0.00695239	0.0440115
AT3G12610	6222.44	-1.38186	0.354737	-3.89544	9.8019e-05	0.00203457
AT5G59820	946.525	-1.38308	0.358883	-3.85385	0.000116276	0.00232538
AT4G18197	272.352	-1.38526	0.493742	-2.80564	0.00502167	0.0349112
AT1G71015	198.119	-1.3864	0.336842	-4.11588	3.85702e-05	0.00100434
AT2G35260	433.196	-1.38776	0.511503	-2.7131	0.0066657	0.0427573
AT2G31230	1300.92	-1.3907	0.520974	-2.66943	0.00759804	0.0466138
AT1G73660	1539.01	-1.39128	0.223954	-6.21232	5.22075e-10	1.3039e-07
AT2G44210	2262.95	-1.39824	0.229111	-6.1029	1.04163e-09	2.28244e-07
AT3G28040	1721.74	-1.3985	0.281559	-4.96699	6.79999e-07	4.36308e-05
AT1G28370	1037.27	-1.40395	0.485774	-2.89013	0.00385087	0.0290875
AT5G20250	238.864	-1.4066	0.417877	-3.36606	0.000762498	0.00918596
AT3G01960	16.5658	-1.41	0.409601	-3.44238	0.000576628	0.00749487
AT5G10180	2232.65	-1.41458	0.32085	-4.40884	1.03924e-05	0.000377163
AT4G37370	972.28	-1.41606	0.527217	-2.68591	0.0072332	0.0452357
AT2G30010	1230.05	-1.41775	0.330408	-4.29093	1.77929e-05	0.000560754
AT3G44720	7247.32	-1.41862	0.336045	-4.22153	2.42651e-05	0.000711623
AT1G66480	1150.61	-1.42026	0.319067	-4.45129	8.53564e-06	0.000327698
AT5G67200	739.313	-1.42086	0.376588	-3.77297	0.000161315	0.00296196
AT2G20850	2371.04	-1.42301	0.406068	-3.50437	0.000457686	0.00629406
AT3G06470	387.191	-1.4237	0.200968	-7.08421	1.39836e-12	7.06083e-10
AT5G12890	688.817	-1.42435	0.475491	-2.99554	0.0027396	0.0227585
AT1G12030	9.61073	-1.42459	0.531165	-2.68201	0.00731822	0.0455458
AT3G24780	96.8451	-1.42709	0.392465	-3.63622	0.000276664	0.00437445
AT3G13640	34.2206	-1.43432	0.39484	-3.63265	0.000280527	0.0044145
AT5G43620	924.965	-1.43799	0.390505	-3.68238	0.000231068	0.00382811
AT1G18650	483.235	-1.4384	0.368012	-3.90856	9.28483e-05	0.00195343
AT1G18570	877.877	-1.43854	0.470807	-3.05547	0.00224704	0.0198207
AT1G72890	331.455	-1.4397	0.336198	-4.2823	1.84971e-05	0.000579021
AT5G01170	2163.33	-1.44117	0.252345	-5.71112	1.12234e-08	1.70383e-06
AT2G26695	81.9735	-1.44615	0.502216	-2.87953	0.00398265	0.0297446
AT2G39700	21512.7	-1.44762	0.407292	-3.55426	0.000379048	0.00547894
AT1G33110	1592.27	-1.44793	0.388706	-3.72501	0.000195307	0.00340569
AT5G37770	2395.82	-1.45375	0.373571	-3.89149	9.96309e-05	0.00205883
AT3G17040	388.783	-1.45385	0.465511	-3.12313	0.00178938	0.0169918
AT1G15010	68.3766	-1.45423	0.245503	-5.92346	3.15243e-09	5.90496e-07
AT1G68330	337.786	-1.45597	0.232343	-6.26647	3.69319e-10	9.5313e-08
AT2G02070	342.939	-1.45849	0.215625	-6.76401	1.34222e-11	5.02835e-09
AT1G64450	862.952	-1.46049	0.369527	-3.95233	7.73944e-05	0.00170547
AT3G57670	605.667	-1.46403	0.255874	-5.72166	1.05489e-08	1.62265e-06
AT1G11580	44542.8	-1.46467	0.517227	-2.83178	0.00462894	0.0329501
AT1G11450	445.245	-1.46547	0.305673	-4.79423	1.63299e-06	8.77997e-05
AT2G23770	102.814	-1.46584	0.548664	-2.67166	0.00754771	0.0463785
AT3G29000	187.388	-1.46651	0.452632	-3.23996	0.00119547	0.0126272
AT5G60180	32.0939	-1.46712	0.444633	-3.29962	0.000968152	0.0109214
AT2G22122	90.1917	-1.47121	0.5143	-2.8606	0.00422835	0.0310699
AT5G43890	61.6268	-1.47153	0.545581	-2.69718	0.0069929	0.044149
AT2G40000	2996.75	-1.47295	0.339763	-4.33522	1.45615e-05	0.000482483
AT2G04400	3179.59	-1.47388	0.526699	-2.79834	0.00513657	0.0355005
AT1G07900	105.377	-1.47542	0.310169	-4.75681	1.96672e-06	0.000101514
AT3G13750	4439.76	-1.47624	0.260912	-5.658	1.53149e-08	2.18232e-06
AT5G17350	361.796	-1.48307	0.392413	-3.77935	0.000157238	0.00290564
AT3G02040	3228.26	-1.48543	0.437526	-3.39507	0.00068612	0.00853133
AT3G61250	130.836	-1.48572	0.215706	-6.88767	5.67129e-12	2.35227e-09
AT3G27400	2684.51	-1.48634	0.474242	-3.13413	0.00172362	0.0165295
AT5G20150	3160.03	-1.48745	0.479931	-3.0993	0.0019398	0.0179219
AT4G13820	625.243	-1.49116	0.387679	-3.84638	0.000119876	0.00237168
AT1G48590	52.2927	-1.49517	0.514921	-2.90369	0.0036879	0.0281588
AT5G20410	699.646	-1.49974	0.386461	-3.88069	0.000104161	0.00213535
AT1G22220	1464.38	-1.50151	0.220608	-6.80623	1.00191e-11	3.87857e-09
AT5G49170	8.96056	-1.50544	0.511486	-2.94326	0.00324773	0.025686
AT1G53440	2873.58	-1.50669	0.279469	-5.39126	6.99671e-08	7.55872e-06
AT4G02700	21.942	-1.50688	0.52529	-2.86867	0.00412205	0.0305108
AT1G56430	313.017	-1.50696	0.38227	-3.94213	8.07601e-05	0.00175146
AT1G49210	11.2259	-1.50897	0.546768	-2.75979	0.00578382	0.0385789
AT5G48070	1087.31	-1.51221	0.462158	-3.27207	0.00106764	0.0117083
AT1G18835	28.0124	-1.51223	0.452184	-3.34429	0.000824939	0.0097059
AT3G23010	21.4932	-1.51272	0.491841	-3.07562	0.00210066	0.0189263
AT3G22540	274.783	-1.51322	0.532574	-2.84133	0.00449256	0.0323461
AT3G25570	611.782	-1.51438	0.209338	-7.23416	4.68435e-13	2.94063e-10
AT5G54490	252.346	-1.51639	0.341065	-4.44605	8.74635e-06	0.000331947
AT1G63820	159.488	-1.51763	0.573309	-2.64715	0.00811744	0.0488076
AT3G44510	530.44	-1.51997	0.380637	-3.99324	6.51765e-05	0.00151083
AT3G18930	215.045	-1.52201	0.546347	-2.7858	0.00533963	0.0364133
AT3G30725	71.3571	-1.52265	0.383513	-3.97027	7.17902e-05	0.00161264
AT2G45080	208.835	-1.53467	0.360069	-4.26216	2.02457e-05	0.000618747
AT5G59550	2489.45	-1.53642	0.210166	-7.31049	2.66174e-13	1.81836e-10
AT1G10640	7080.17	-1.53924	0.337936	-4.55484	5.24257e-06	0.00022343
AT5G13770	130.396	-1.54234	0.560178	-2.75331	0.00589961	0.0391851
AT1G76100	212.099	-1.54311	0.580419	-2.65861	0.00784647	0.047672
AT1G56120	972.128	-1.54443	0.528221	-2.92383	0.00345756	0.0268861
AT1G79720	792.348	-1.54467	0.252986	-6.10577	1.02306e-09	2.26311e-07
AT3G46090	13.9209	-1.54484	0.51354	-3.00821	0.00262793	0.0221477
AT4G27652	2477.7	-1.54571	0.303503	-5.09291	3.52601e-07	2.69403e-05
AT2G26330	314.503	-1.54871	0.501043	-3.09096	0.00199507	0.0182623
AT1G72330	413.263	-1.54915	0.578821	-2.67638	0.00744217	0.0460033
AT4G11280	3382.8	-1.55247	0.22998	-6.75042	1.47414e-11	5.43491e-09
AT3G07340	914.722	-1.5532	0.398889	-3.89382	9.86785e-05	0.00204279
AT5G40150	795.42	-1.55645	0.462131	-3.36798	0.000757204	0.00914591
AT1G05560	287.793	-1.55697	0.398746	-3.90466	9.43566e-05	0.00197443
AT5G47230	742.454	-1.55705	0.357495	-4.35544	1.32801e-05	0.000451622
AT5G48900	2097.39	-1.55753	0.581708	-2.67751	0.00741723	0.0459601
AT1G06180	1296.78	-1.56014	0.391811	-3.98188	6.83721e-05	0.00155541
AT2G23200	265.71	-1.5607	0.428772	-3.63994	0.000272702	0.00434107
AT4G03185	5.8391	-1.56088	0.560411	-2.78525	0.00534873	0.0364512
AT1G80440	169.861	-1.56186	0.496256	-3.14729	0.00164792	0.0160286
AT1G67740	761.519	-1.56289	0.5296	-2.95108	0.00316667	0.0251805
AT1G72940	1194.94	-1.56345	0.473176	-3.30415	0.00095265	0.0107832
AT2G24700	389.748	-1.56548	0.349791	-4.47546	7.62463e-06	0.000297143
AT2G46650	1487.98	-1.56592	0.431451	-3.62942	0.000284056	0.00444893
AT1G21250	749.385	-1.57087	0.464992	-3.37827	0.000729426	0.00890607
AT2G30990	1005.01	-1.57149	0.217592	-7.22219	5.11586e-13	3.04682e-10
AT4G08950	1424.61	-1.57285	0.388703	-4.0464	5.2011e-05	0.00125709
AT4G32990	19.5119	-1.57317	0.37908	-4.14997	3.32522e-05	0.000904389
AT2G18620	65.558	-1.57375	0.443136	-3.55138	0.00038321	0.00552845
AT2G46400	667.865	-1.57412	0.409806	-3.84114	0.000122463	0.00241669
AT3G60490	948.246	-1.57415	0.435498	-3.61459	0.000300819	0.00461593
AT5G67385	336.349	-1.5755	0.592592	-2.65865	0.00784544	0.047672
AT2G32280	620.414	-1.58028	0.316487	-4.99319	5.93905e-07	3.95972e-05
AT2G30520	386.482	-1.58068	0.357235	-4.42477	9.65467e-06	0.000355366
AT4G37900	374.898	-1.58119	0.550826	-2.87058	0.00409718	0.0303654
AT2G22290	11.8042	-1.58275	0.583977	-2.71029	0.00672239	0.0430141
AT3G22800	1083.99	-1.58576	0.43142	-3.67567	0.000237226	0.00389954
AT2G13610	239.71	-1.58596	0.365388	-4.34047	1.42178e-05	0.000473956
AT2G33330	655.718	-1.5909	0.326454	-4.87328	1.09762e-06	6.438e-05
AT4G27654	561.733	-1.59471	0.589411	-2.7056	0.00681817	0.0434831
AT4G27970	1773.59	-1.59526	0.515748	-3.09309	0.00198082	0.0181924
AT4G37670	259.249	-1.59779	0.501542	-3.18575	0.00144378	0.0145549
AT1G27730	2744.61	-1.60433	0.311603	-5.14863	2.62401e-07	2.18451e-05
AT5G01410	6285.52	-1.60703	0.561859	-2.86019	0.00423386	0.0310808
AT3G26080	536.29	-1.60853	0.539095	-2.98376	0.00284734	0.0233941
AT3G62960	551.548	-1.61388	0.421556	-3.82839	0.000128987	0.0025134
AT5G57010	421.41	-1.61469	0.397478	-4.06234	4.85839e-05	0.00119921
AT5G65510	631.166	-1.61567	0.357465	-4.51979	6.19003e-06	0.000251796
AT1G61720	18.2715	-1.61833	0.519122	-3.11744	0.00182432	0.0172122
AT5G44350	840.154	-1.61931	0.510262	-3.17349	0.00150616	0.0149815
AT2G41370	934.704	-1.62338	0.455393	-3.56479	0.000364141	0.00532949
AT1G10155	173.693	-1.62862	0.27277	-5.97068	2.36265e-09	4.61154e-07
AT1G66980	256.288	-1.62967	0.255157	-6.38692	1.6926e-10	4.73663e-08
AT1G75590	76.7206	-1.63088	0.450036	-3.62388	0.000290217	0.004518
AT2G19920	58.7773	-1.63208	0.373693	-4.36743	1.25716e-05	0.000431955
AT2G41340	10.7092	-1.63635	0.601472	-2.72057	0.00651686	0.0419998
AT1G15670	425.493	-1.63666	0.604584	-2.70708	0.00678771	0.0433484
AT2G01670	831.179	-1.64016	0.415504	-3.9474	7.90032e-05	0.00172464
AT3G60000	9.4436	-1.64023	0.579045	-2.83265	0.00461637	0.0328809
AT5G16170	138.661	-1.64122	0.501077	-3.27539	0.00105518	0.0116189
AT3G13080	2883.79	-1.64142	0.581431	-2.82307	0.00475657	0.0335808
AT5G52450	1566.39	-1.65204	0.597334	-2.7657	0.00568015	0.0380868
AT1G14460	634.225	-1.65924	0.35426	-4.68368	2.81766e-06	0.000134793
AT5G61420	558.992	-1.6615	0.326787	-5.08435	3.68881e-07	2.8e-05
AT5G18240	624.905	-1.66211	0.23234	-7.15378	8.4418e-13	4.78239e-10
AT5G14760	413.377	-1.66236	0.391403	-4.24718	2.16479e-05	0.000653757
AT3G11840	575.977	-1.66507	0.568616	-2.92828	0.00340845	0.0266022
AT1G25220	1779.52	-1.66666	0.590217	-2.82381	0.0047457	0.0335346
AT3G57330	2467.82	-1.67024	0.582983	-2.86499	0.00417018	0.030769
AT1G59870	15786.1	-1.67356	0.527394	-3.17326	0.00150737	0.0149815
AT5G07150	525.618	-1.68009	0.592227	-2.83691	0.00455523	0.0326456
AT2G19190	52.8376	-1.68583	0.549732	-3.06663	0.00216483	0.0193116
AT5G28646	247.562	-1.68742	0.63791	-2.64524	0.00816338	0.0489445
AT4G14380	22.4064	-1.68887	0.631594	-2.67398	0.00749577	0.0462183
AT3G63110	1020.7	-1.69059	0.260905	-6.47971	9.18976e-11	2.77208e-08
AT5G61070	48.8209	-1.69247	0.470674	-3.59584	0.000323341	0.00489586
AT1G61810	82.4438	-1.69414	0.499795	-3.38966	0.000699784	0.00865489
AT2G39980	391.357	-1.69887	0.517597	-3.28222	0.00102993	0.0114296
AT5G28770	151.086	-1.69921	0.380689	-4.46351	8.06289e-06	0.000313696
AT5G23020	1685.07	-1.70194	0.573834	-2.96591	0.00301786	0.0243866
AT1G76870	92.1566	-1.70245	0.457189	-3.72373	0.000196297	0.00341784
AT3G01290	347.535	-1.70383	0.552739	-3.08251	0.0020526	0.018616
AT4G36850	944.637	-1.70483	0.553227	-3.08161	0.00205888	0.0186657
AT1G65860	44.5186	-1.70705	0.601259	-2.83912	0.0045238	0.0325207
AT1G67050	162.06	-1.70712	0.611939	-2.78969	0.00527584	0.0361054
AT2G28570	1492.95	-1.70998	0.601302	-2.84379	0.00445805	0.0321575
AT3G54600	867.168	-1.71163	0.490234	-3.49146	0.000480384	0.00650605
AT1G70710	22571	-1.71252	0.564612	-3.03309	0.00242064	0.0208779
AT4G11480	447.468	-1.71336	0.587689	-2.91542	0.00355205	0.0274098
AT4G37530	361.868	-1.71398	0.586182	-2.92397	0.00345601	0.026883
AT5G43910	522.127	-1.71661	0.435762	-3.93934	8.17073e-05	0.00176705
AT1G10990	742.87	-1.71733	0.509827	-3.36846	0.000755904	0.0091397
AT1G35210	157.041	-1.71766	0.449099	-3.82468	0.000130944	0.00254089
AT5G49850	358.592	-1.71929	0.599459	-2.86807	0.00412982	0.0305391
AT2G20250	12.2531	-1.72134	0.513872	-3.34976	0.000808826	0.0095948
AT4G36500	587.433	-1.72517	0.456931	-3.77556	0.00015965	0.00294067
AT5G05440	242.261	-1.72629	0.384802	-4.48617	7.25143e-06	0.000285958
AT5G46330	533.891	-1.73393	0.380829	-4.55305	5.28727e-06	0.000224511
AT4G18195	31.6494	-1.73447	0.456355	-3.8007	0.000144289	0.00271588
AT4G22620	33.68	-1.73543	0.656615	-2.643	0.00821749	0.049166
AT2G32030	62.3449	-1.736	0.556853	-3.11751	0.00182386	0.0172122
AT2G31790	598.127	-1.73614	0.491169	-3.53471	0.000408222	0.00578157
AT2G24195	79.2546	-1.74186	0.66082	-2.63591	0.00839123	0.0498474
AT5G54630	20.9694	-1.74213	0.500926	-3.47781	0.000505522	0.00677931
AT2G47450	480.719	-1.74443	0.479636	-3.63698	0.000275858	0.00437445
AT1G65490	20.7871	-1.7449	0.622754	-2.80191	0.00508013	0.0352333
AT2G02950	136.162	-1.74593	0.568738	-3.06983	0.00214178	0.0192146
AT3G44300	1074.03	-1.74799	0.611663	-2.85776	0.00426642	0.0312212
AT1G78370	2053.98	-1.75062	0.404486	-4.32802	1.50455e-05	0.000495691
AT4G29050	240.395	-1.75085	0.648591	-2.69947	0.0069451	0.0439787
AT5G39670	325.582	-1.75357	0.652375	-2.68798	0.00718864	0.0450663
AT2G32560	1037.13	-1.75422	0.301345	-5.82132	5.83861e-09	9.55024e-07
AT2G39705	551.991	-1.75557	0.327363	-5.36277	8.19545e-08	8.34893e-06
AT5G63087	24.3209	-1.75653	0.52671	-3.33491	0.000853281	0.00993442
AT4G37610	331.164	-1.75731	0.442	-3.97581	7.01387e-05	0.00158474
AT3G28857	11.71	-1.76038	0.575027	-3.06138	0.00220318	0.0195758
AT2G39220	2880.76	-1.76255	0.351074	-5.02044	5.15529e-07	3.57251e-05
AT1G24575	2276.78	-1.76596	0.248319	-7.11165	1.14663e-12	6.05292e-10
AT1G57770	23.9255	-1.76862	0.530591	-3.3333	0.000858227	0.009977
AT5G44580	62.7445	-1.7705	0.575259	-3.07774	0.00208579	0.0188288
AT5G36907	230.639	-1.77465	0.484536	-3.66258	0.000249686	0.00407552
AT5G13630	1707.27	-1.77512	0.561309	-3.16246	0.0015644	0.0154098
AT2G46890	2037.99	-1.7769	0.398743	-4.45625	8.34054e-06	0.000322876
AT3G61490	2772.01	-1.78155	0.317479	-5.61155	2.0052e-08	2.7559e-06
AT3G50930	960.512	-1.78411	0.595571	-2.99563	0.00273877	0.0227585
AT1G30515	751.636	-1.7891	0.669741	-2.67133	0.00755512	0.0464117
AT4G25900	2380.18	-1.79102	0.448813	-3.99057	6.5916e-05	0.00152039
AT5G25190	486.58	-1.7938	0.373348	-4.80463	1.55036e-06	8.41359e-05
AT1G18740	2843.9	-1.79472	0.40844	-4.39408	1.11244e-05	0.000395922
AT1G10980	94.4177	-1.7966	0.326593	-5.50104	3.77563e-08	4.68965e-06
AT2G28140	655.45	-1.80425	0.48448	-3.72409	0.000196022	0.0034156
AT1G78290	628.43	-1.8044	0.359832	-5.01457	5.31529e-07	3.63585e-05
AT2G35930	309.325	-1.80492	0.570445	-3.16406	0.00155586	0.0153386
AT1G28190	459.109	-1.81245	0.58792	-3.08281	0.00205053	0.0186045
AT4G17490	271.825	-1.81617	0.537749	-3.37736	0.000731853	0.00891691
AT3G22160	368.487	-1.82015	0.58708	-3.10034	0.00193298	0.0178731
AT5G03720	38.8496	-1.82491	0.369105	-4.94416	7.64743e-07	4.82681e-05
AT3G10600	11.7768	-1.82751	0.667256	-2.73884	0.00616557	0.0404199
AT1G78020	4250.62	-1.82868	0.482618	-3.78907	0.000151211	0.0028165
AT5G53820	920.258	-1.83094	0.258763	-7.07574	1.48648e-12	7.34607e-10
AT2G21900	46.3829	-1.8323	0.609188	-3.00778	0.00263167	0.0221712
AT5G05250	152.687	-1.83626	0.56186	-3.26817	0.00108244	0.0118066
AT5G64910	51.8409	-1.83787	0.539307	-3.40784	0.000654799	0.00822999
AT2G45135	26.3606	-1.83856	0.643228	-2.85833	0.00425877	0.0312045
AT4G20780	256.103	-1.83983	0.563454	-3.26528	0.00109357	0.0118804
AT2G43100	551.105	-1.8428	0.636185	-2.89664	0.0037718	0.028658
AT5G61440	159.047	-1.84329	0.575936	-3.20051	0.00137183	0.0140306
AT4G35630	5816.18	-1.85304	0.581908	-3.18442	0.00145046	0.0145931
AT5G03995	116.153	-1.85305	0.486999	-3.80503	0.000141785	0.00268617
AT5G10170	2484.72	-1.85633	0.444419	-4.17698	2.95408e-05	0.000827677
AT4G21903	128.598	-1.85867	0.573222	-3.2425	0.00118485	0.0125435
AT4G37060	33.2074	-1.86056	0.632349	-2.94229	0.00325793	0.0257475
AT2G29720	638.229	-1.86334	0.624489	-2.98379	0.00284704	0.0233941
AT1G78850	30614.8	-1.86871	0.617214	-3.02765	0.00246461	0.0211628
AT2G40435	100.388	-1.87787	0.458336	-4.09714	4.18287e-05	0.00106764
AT1G15415	128.465	-1.87889	0.530662	-3.54065	0.000399147	0.00569472
AT1G12540	86.7843	-1.88258	0.713014	-2.64031	0.00828308	0.0494142
AT4G03365	12.8379	-1.88575	0.597225	-3.15751	0.00159123	0.0156409
AT5G11670	22308.4	-1.89128	0.506089	-3.73706	0.000186187	0.00329187
AT5G20790	694.918	-1.89276	0.704532	-2.68655	0.00721939	0.0451737
AT1G09240	12.9233	-1.89695	0.458769	-4.13486	3.55172e-05	0.000947139
AT1G67750	9174.42	-1.89939	0.541455	-3.50794	0.000451587	0.00623063
AT2G45130	129.052	-1.90187	0.668444	-2.84521	0.00443817	0.0320746
AT5G43360	167.853	-1.90305	0.604118	-3.15013	0.001632	0.0158937
AT1G78860	844.049	-1.9045	0.454535	-4.19001	2.78943e-05	0.000793024
AT1G62500	5721.35	-1.90646	0.506659	-3.7628	0.000168022	0.00305371
AT3G09520	66.0254	-1.9068	0.722732	-2.63832	0.00833178	0.0496084
AT5G08760	26.1175	-1.91	0.581782	-3.28302	0.001027	0.0114135
AT3G14310	18260.3	-1.9169	0.406402	-4.71674	2.39648e-06	0.000118186
AT5G23010	439.99	-1.92222	0.608594	-3.15846	0.00158603	0.0155965
AT1G76650	571.686	-1.92254	0.58035	-3.31273	0.00092391	0.0105765
AT1G49750	2047.22	-1.92397	0.363256	-5.29645	1.18072e-07	1.10139e-05
AT2G22890	265.192	-1.924	0.472665	-4.07055	4.69031e-05	0.00117268
AT5G25930	1405.95	-1.9257	0.629773	-3.05776	0.00222997	0.0197111
AT2G38860	3687.77	-1.9263	0.534252	-3.60561	0.000311424	0.00474013
AT5G03310	7.08864	-1.92746	0.569686	-3.38338	0.000716007	0.00879531
AT3G53190	2770.55	-1.93011	0.461496	-4.1823	2.88573e-05	0.000813477
AT1G67810	322.966	-1.93085	0.623053	-3.09901	0.00194171	0.0179324
AT2G19970	180.902	-1.93394	0.573296	-3.37338	0.000742509	0.00901058
AT3G58990	597.486	-1.93496	0.648482	-2.98382	0.00284671	0.0233941
AT5G43370	188.484	-1.93542	0.661078	-2.92768	0.00341506	0.0266359
AT2G32960	1456.58	-1.93659	0.376505	-5.14359	2.69533e-07	2.21566e-05
AT1G60000	178.039	-1.9413	0.479282	-4.05043	5.11234e-05	0.0012434
AT1G62380	1993.81	-1.94628	0.556925	-3.4947	0.000474601	0.00646068
AT1G18400	24.9266	-1.95118	0.586484	-3.3269	0.000878172	0.010158
AT2G15760	205.807	-1.96669	0.54068	-3.63744	0.000275358	0.00437445
AT1G61610	341.848	-1.9697	0.642067	-3.06775	0.00215676	0.0193051
AT4G01595	10.4907	-1.97066	0.603707	-3.26427	0.00109747	0.0119083
AT3G20600	180.938	-1.97148	0.369353	-5.33766	9.41542e-08	9.3163e-06
AT5G42830	364.981	-1.97171	0.726949	-2.71231	0.00668159	0.0428356
AT4G24780	24491	-1.983	0.497034	-3.98966	6.61688e-05	0.00152325
AT4G22470	9.73615	-1.98302	0.70202	-2.82474	0.00473192	0.0334576
AT5G01210	1856.3	-1.98454	0.699803	-2.83585	0.00457038	0.0326936
AT3G05035	42.1358	-1.98506	0.657828	-3.01761	0.0025478	0.0217007
AT1G22490	836.936	-1.98522	0.350266	-5.66774	1.44697e-08	2.10365e-06
AT3G14840	3977.66	-1.98537	0.39389	-5.04042	4.64506e-07	3.27935e-05
AT5G57500	69.788	-1.98632	0.747222	-2.65827	0.00785421	0.0477065
AT1G63350	216.615	-1.98827	0.636815	-3.12221	0.00179499	0.0170242
AT3G03765	6.39236	-1.99497	0.596434	-3.34483	0.000823323	0.00969742
AT5G14200	1979.81	-1.99959	0.60162	-3.32367	0.00088842	0.0102561
AT5G26920	641.349	-2.00019	0.523559	-3.82037	0.00013325	0.00257273
AT5G08790	2552.23	-2.00318	0.631562	-3.17178	0.00151506	0.0150285
AT2G32400	632.424	-2.00326	0.50256	-3.98611	6.71646e-05	0.00153698
AT5G24105	99.6202	-2.01243	0.749791	-2.68399	0.00727489	0.0454231
AT1G70335	4.95727	-2.01445	0.75868	-2.6552	0.00792616	0.0479929
AT3G02020	751.371	-2.01477	0.596104	-3.3799	0.000725127	0.00887157
AT3G17609	67.0822	-2.01671	0.527944	-3.81993	0.000133492	0.00257286
AT1G55450	636.577	-2.01802	0.685076	-2.94568	0.00322243	0.0255245
AT1G71450	17.3737	-2.02338	0.575707	-3.51459	0.000440428	0.00613299
AT5G47850	14.0785	-2.0252	0.727524	-2.78369	0.00537445	0.0365542
AT2G24645	24.8018	-2.02957	0.712114	-2.85007	0.00437094	0.0317858
AT3G23170	712.46	-2.03016	0.513689	-3.95212	7.74626e-05	0.00170547
AT2G16360	25.013	-2.03097	0.650134	-3.12393	0.00178451	0.0169594
AT5G52320	260.112	-2.03252	0.638158	-3.18498	0.00144766	0.0145751
AT2G27660	20.0512	-2.03494	0.625157	-3.25508	0.0011336	0.0121902
AT4G01630	414.184	-2.0353	0.428574	-4.749	2.04425e-06	0.000105048
AT4G32800	1045.95	-2.0373	0.518857	-3.92652	8.61853e-05	0.00183822
AT5G62360	222.842	-2.03882	0.328711	-6.20246	5.55891e-10	1.37358e-07
AT3G13790	690.812	-2.0444	0.710198	-2.87864	0.00399399	0.0297907
AT1G35140	337.714	-2.04881	0.399098	-5.1336	2.84256e-07	2.3005e-05
AT5G18470	2456.09	-2.05325	0.753726	-2.72413	0.00644713	0.0416775
AT4G13770	1338.35	-2.05354	0.618283	-3.32136	0.000895792	0.0103136
AT2G20142	137.461	-2.05785	0.737103	-2.79181	0.00524142	0.0359547
AT1G10060	426.049	-2.06025	0.380429	-5.41558	6.10906e-08	6.75691e-06
AT4G18250	197.518	-2.06709	0.733542	-2.81797	0.0048329	0.0339546
AT3G06880	167.522	-2.06836	0.502844	-4.11332	3.90003e-05	0.00101101
AT1G71280	15.2975	-2.06845	0.772148	-2.67883	0.00738796	0.0458579
AT1G69730	122.762	-2.06858	0.578347	-3.57671	0.000347951	0.00514884
AT4G11460	39.3955	-2.07251	0.468058	-4.42789	9.51607e-06	0.000352519
AT2G23060	166.876	-2.07488	0.376854	-5.5058	3.67488e-08	4.58906e-06
AT5G14730	134.591	-2.07507	0.688525	-3.01379	0.00258005	0.0218471
AT2G19650	22.7498	-2.07916	0.538848	-3.85853	0.000114071	0.00229198
AT5G64890	71.5053	-2.08156	0.785224	-2.65091	0.00802749	0.0484675
AT2G30230	288.422	-2.08745	0.634863	-3.28803	0.00100893	0.0112774
AT3G61920	428.774	-2.09077	0.443549	-4.71373	2.43223e-06	0.000119437
AT1G14040	1966.78	-2.09245	0.62723	-3.33602	0.000849884	0.00991006
AT2G35970	9.39107	-2.09572	0.660017	-3.17526	0.00149703	0.0149283
AT3G25240	265.316	-2.09587	0.518417	-4.04283	5.28094e-05	0.00127109
AT2G44578	62.7086	-2.1044	0.690863	-3.04605	0.0023187	0.020187
AT1G71690	1308.17	-2.10581	0.48865	-4.30944	1.6367e-05	0.000530488
AT2G26380	50.1117	-2.11107	0.749306	-2.81737	0.00484181	0.0339761
AT4G27440	634.43	-2.11358	0.549107	-3.84912	0.000118543	0.00235534
AT4G02290	37373.9	-2.11811	0.781044	-2.7119	0.00668987	0.0428532
AT3G02800	522.113	-2.12824	0.74028	-2.87491	0.00404142	0.0300576
AT5G39020	111.1	-2.13281	0.611586	-3.48734	0.000487847	0.0065841
AT2G38310	368.117	-2.13456	0.471168	-4.53035	5.88856e-06	0.000243803
AT1G19380	516.698	-2.13901	0.361771	-5.91261	3.3672e-09	6.22402e-07
AT3G55515	231.454	-2.13987	0.317209	-6.74593	1.52051e-11	5.51826e-09
AT5G58630	49.7981	-2.13993	0.509019	-4.20403	2.62207e-05	0.000755617
AT5G25920	31.8802	-2.14984	0.621769	-3.45761	0.000544982	0.00717998
AT2G04515	39.6857	-2.15018	0.610801	-3.52025	0.000431134	0.00604051
AT5G53160	895.731	-2.15482	0.348012	-6.1918	5.9482e-10	1.4543e-07
AT4G14450	27.6357	-2.15746	0.795186	-2.71315	0.00666464	0.0427573
AT3G11090	26.5052	-2.16106	0.478509	-4.51623	6.29493e-06	0.000255616
AT1G18300	854.915	-2.16256	0.307999	-7.02131	2.19804e-12	1.00106e-09
AT4G39010	212.523	-2.1639	0.476114	-4.54491	5.49575e-06	0.00023
AT5G60270	61.7248	-2.16739	0.687683	-3.15172	0.00162309	0.0158202
AT4G22690	2506	-2.16744	0.602238	-3.59897	0.000319483	0.00484375
AT5G20820	105.513	-2.16944	0.424466	-5.11097	3.20501e-07	2.50649e-05
AT1G65500	2414.98	-2.17583	0.823709	-2.6415	0.00825387	0.0492962
AT5G28630	57.1789	-2.18064	0.546701	-3.98873	6.64279e-05	0.00152613
AT1G29290	67.6376	-2.18438	0.815897	-2.67728	0.00742223	0.0459601
AT4G36030	113.314	-2.18951	0.614663	-3.56213	0.000367862	0.00536224
AT2G44080	2557.77	-2.2047	0.683962	-3.22343	0.00126667	0.0131814
AT1G14687	27.7098	-2.20485	0.375066	-5.87857	4.1383e-09	7.39387e-07
AT1G32928	271.243	-2.20607	0.218521	-10.0954	5.78672e-24	4.48027e-20
AT3G21150	51.8223	-2.20625	0.555983	-3.9682	7.24172e-05	0.00162202
AT2G44370	85.2184	-2.20742	0.777419	-2.83942	0.0045196	0.0325106
AT5G05730	3913.59	-2.21317	0.658	-3.36347	0.000769682	0.00925332
AT3G23250	1836.49	-2.22068	0.432805	-5.1309	2.88367e-07	2.32566e-05
AT5G53048	420.712	-2.22262	0.678599	-3.2753	0.00105549	0.0116189
AT1G69520	292.589	-2.22601	0.637287	-3.49295	0.000477723	0.00648893
AT1G76600	264.885	-2.22737	0.564261	-3.9474	7.90038e-05	0.00172464
AT4G25490	237.262	-2.23633	0.75155	-2.97562	0.00292393	0.0238546
AT2G17280	1701.93	-2.24307	0.780472	-2.87399	0.00405316	0.030116
AT3G19710	2315.05	-2.2454	0.622045	-3.6097	0.000306547	0.00467509
AT3G50770	157.53	-2.25102	0.619226	-3.63523	0.000277737	0.00438248
AT1G35730	48.1919	-2.2633	0.309874	-7.30395	2.79441e-13	1.85445e-10
AT1G49230	108.37	-2.26544	0.548622	-4.12934	3.63811e-05	0.000962441
AT3G52520	272.429	-2.26996	0.629784	-3.60434	0.000312945	0.00475705
AT1G13110	704.314	-2.27561	0.630345	-3.6101	0.000306075	0.0046716
AT4G27280	2778.95	-2.27582	0.297663	-7.64563	2.07921e-14	1.92727e-11
AT3G61950	20.7147	-2.27638	0.850225	-2.67739	0.0074198	0.0459601
AT1G43910	2179.17	-2.28375	0.687414	-3.32223	0.000893009	0.0102912
AT5G44870	155.521	-2.28528	0.747795	-3.05602	0.00224294	0.0197936
AT4G17660	137.547	-2.28759	0.855652	-2.6735	0.00750634	0.0462466
AT4G12030	574.89	-2.29088	0.566093	-4.04682	5.19187e-05	0.00125709
AT2G27080	1089.24	-2.29639	0.457564	-5.01872	5.20156e-07	3.58506e-05
AT2G41180	1450.49	-2.30157	0.513787	-4.47961	7.47778e-06	0.000292401
AT4G13395	646.063	-2.30383	0.290587	-7.92818	2.22379e-15	2.5826e-12
AT1G33590	6596.48	-2.30546	0.611512	-3.77009	0.000163187	0.0029916
AT5G20230	702.173	-2.31113	0.859417	-2.68918	0.00716276	0.0449525
AT1G05575	67.4787	-2.31196	0.846782	-2.73029	0.00632785	0.041078
AT4G15670	29.1284	-2.3157	0.760131	-3.04645	0.00231558	0.0201868
AT4G04570	222.129	-2.32027	0.637341	-3.64054	0.000272065	0.00433717
AT1G61470	64.9257	-2.32376	0.545204	-4.26219	2.0243e-05	0.000618747
AT1G12940	43.4593	-2.32635	0.786735	-2.95696	0.00310686	0.0248496
AT5G12910	13.5377	-2.33149	0.785409	-2.96851	0.00299251	0.0242269
AT5G25970	23.4206	-2.33633	0.828885	-2.81864	0.00482278	0.0339053
AT1G53430	3058.53	-2.34232	0.641174	-3.65318	0.000259017	0.00419247
AT4G00975	193.89	-2.34266	0.703838	-3.32841	0.000873438	0.0101184
AT3G28340	164.84	-2.35159	0.507975	-4.62934	3.6683e-06	0.000164169
AT3G09940	2006.83	-2.35378	0.877153	-2.68343	0.00728715	0.0454664
AT1G01250	74.5991	-2.35449	0.807186	-2.91691	0.00353513	0.0273086
AT3G54640	5706.88	-2.36504	0.685337	-3.45091	0.0005587	0.00732746
AT3G10930	395.88	-2.3709	0.376485	-6.29745	3.02584e-10	8.14158e-08
AT4G19970	87.1886	-2.37256	0.801297	-2.9609	0.00306745	0.0246569
AT1G09480	205.97	-2.38346	0.644821	-3.69631	0.000218756	0.00369261
AT2G26530	542.85	-2.38651	0.626946	-3.80657	0.000140909	0.00267668
AT5G09470	33.5425	-2.38669	0.767352	-3.11029	0.00186906	0.0174699
AT3G28080	23.0133	-2.39206	0.513213	-4.66095	3.14754e-06	0.000147098
AT5G21280	23.5468	-2.39334	0.739663	-3.23571	0.00121341	0.0127781
AT5G27420	887.205	-2.39537	0.667946	-3.58618	0.000335561	0.00502519
AT2G01810	13.8655	-2.39995	0.755858	-3.17513	0.0014977	0.0149283
AT1G27020	591.271	-2.40174	0.573779	-4.18583	2.8413e-05	0.000804815
AT4G28250	18734.3	-2.40216	0.637148	-3.77018	0.000163129	0.0029916
AT1G61560	145.007	-2.40313	0.879998	-2.73084	0.00631731	0.0410325
AT3G28600	74.2032	-2.41051	0.806514	-2.9888	0.00280077	0.0231425
AT4G24110	1456.32	-2.42058	0.872582	-2.77404	0.00553641	0.0373712
AT3G09400	36.989	-2.42206	0.825888	-2.93268	0.00336053	0.0263355
AT1G73540	2428.27	-2.42567	0.414914	-5.84619	5.02964e-09	8.56823e-07
AT5G19040	601.842	-2.42904	0.502015	-4.83858	1.30768e-06	7.28384e-05
AT1G10340	29.79	-2.42995	0.783254	-3.10238	0.00191972	0.0177717
AT1G19840	1263.53	-2.4388	0.67004	-3.63978	0.000272871	0.00434107
AT3G47540	997.031	-2.44821	0.768354	-3.1863	0.00144105	0.0145338
AT2G37130	4456.19	-2.45242	0.553649	-4.42957	9.44226e-06	0.000350344
AT1G07407	50.1842	-2.45333	0.496843	-4.93783	7.89966e-07	4.95907e-05
AT2G47750	159.205	-2.46086	0.339615	-7.24603	4.29164e-13	2.76894e-10
AT1G14260	335.521	-2.46232	0.661386	-3.72297	0.000196896	0.0034257
AT4G00390	21.4702	-2.46323	0.873813	-2.81895	0.00481814	0.0339021
AT4G18205	72.3295	-2.46412	0.755364	-3.26217	0.00110564	0.0119724
AT1G69530	6850.11	-2.46845	0.778013	-3.17276	0.00150999	0.0149947
AT1G13230	4.91249	-2.47565	0.739718	-3.34675	0.000817648	0.00966489
AT5G03390	191.807	-2.47932	0.602611	-4.11429	3.88372e-05	0.0010079
AT1G63180	98.5266	-2.4862	0.449471	-5.5314	3.17693e-08	4.06185e-06
AT5G22250	625.345	-2.48662	0.420594	-5.91217	3.37636e-09	6.22402e-07
AT3G50060	617.843	-2.4938	0.613156	-4.06716	4.759e-05	0.00118471
AT5G51190	1142.33	-2.50114	0.362276	-6.90397	5.05673e-12	2.1355e-09
AT5G36925	41.7049	-2.50741	0.616897	-4.06456	4.81236e-05	0.00119292
AT3G50460	7.07189	-2.51461	0.948798	-2.65031	0.00804171	0.0485156
AT1G03800	28.5232	-2.51805	0.935755	-2.69092	0.00712545	0.0447668
AT2G16660	2351.41	-2.51933	0.665894	-3.78337	0.000154717	0.00287259
AT2G08820	581.532	-2.52473	0.557692	-4.52709	5.98003e-06	0.000245837
AT5G06570	296.456	-2.52552	0.927793	-2.72207	0.00648743	0.0418587
AT3G60550	361.131	-2.53155	0.468903	-5.39888	6.70568e-08	7.34683e-06
AT2G42885	15.213	-2.53313	0.862834	-2.93582	0.00332667	0.0261484
AT5G13320	93.1194	-2.53507	0.851055	-2.97874	0.0028944	0.0237053
AT3G43828	19.0972	-2.53583	0.840432	-3.01729	0.00255046	0.0217153
AT4G01700	1750.09	-2.53698	0.682414	-3.71766	0.000201078	0.00346986
AT1G09750	12730.3	-2.54507	0.629932	-4.04023	5.33994e-05	0.00127999
AT1G43040	24.839	-2.55285	0.84701	-3.01395	0.0025787	0.0218437
AT5G57220	203.785	-2.55329	0.778478	-3.27985	0.00103861	0.011504
AT1G77760	3047.59	-2.55823	0.834162	-3.06682	0.00216346	0.0193116
AT1G12100	5.20819	-2.55874	0.850973	-3.00684	0.00263979	0.0222154
AT1G47603	13.7157	-2.56194	0.812338	-3.15379	0.00161166	0.0157418
AT1G31320	1376.5	-2.56813	0.426776	-6.01753	1.77103e-09	3.54619e-07
AT5G24220	8.16577	-2.57095	0.900893	-2.85378	0.00432028	0.0315458
AT1G78460	9.31785	-2.57156	0.623536	-4.12417	3.72082e-05	0.000979857
AT3G46080	87.351	-2.57748	0.689233	-3.73964	0.000184283	0.00326494
AT4G14365	387.103	-2.58279	0.692513	-3.72959	0.000191795	0.00336266
AT5G26170	66.134	-2.58968	0.797815	-3.24597	0.00117053	0.0124658
AT3G15518	192.284	-2.59105	0.864691	-2.9965	0.00273096	0.022711
AT2G43920	161.035	-2.59131	0.571461	-4.53453	5.77324e-06	0.000239902
AT5G25250	602.725	-2.60704	0.92866	-2.80731	0.00499567	0.0347513
AT3G12900	33.1841	-2.60927	0.970403	-2.68885	0.00716977	0.0449844
AT1G09080	40.2048	-2.62088	0.992256	-2.64133	0.00825814	0.0492998
AT4G25470	503.73	-2.62165	0.541041	-4.84556	1.26252e-06	7.07394e-05
AT3G46270	4.44962	-2.62247	0.928851	-2.82335	0.00475249	0.0335708
AT5G42610	160.484	-2.6293	0.747739	-3.51634	0.000437544	0.00610381
AT5G45090	6.01273	-2.63117	0.941239	-2.79543	0.00518305	0.0357019
AT5G59540	857.719	-2.63256	0.975887	-2.69761	0.0069839	0.0441401
AT5G66985	537.967	-2.6338	0.753056	-3.49748	0.000469672	0.0064171
AT5G20940	28.7037	-2.63571	0.858228	-3.0711	0.00213269	0.0191554
AT4G10265	395.036	-2.64835	0.878006	-3.01632	0.00255862	0.0217689
AT3G09020	155.81	-2.65091	0.849838	-3.11931	0.00181272	0.017136
AT5G48540	459.152	-2.65283	0.859431	-3.08672	0.00202376	0.0184192
AT4G24540	47.068	-2.66347	0.496026	-5.36962	7.89047e-08	8.14542e-06
AT5G10210	191.243	-2.66689	0.743771	-3.58563	0.000336259	0.00502823
AT5G47220	1172.04	-2.67017	0.855392	-3.12157	0.00179889	0.0170441
AT1G08165	423.666	-2.67507	0.537922	-4.97297	6.59351e-07	4.2541e-05
AT1G80840	759.43	-2.67993	0.884245	-3.03076	0.00243942	0.0209853
AT1G09917	3.93981	-2.68709	0.827186	-3.24848	0.00116025	0.0123847
AT1G58390	18.3453	-2.69075	0.858516	-3.13419	0.00172328	0.0165295
AT5G14650	130.243	-2.69316	0.627335	-4.29301	1.76269e-05	0.000557792
AT1G01530	8.31451	-2.69539	0.821895	-3.27949	0.00103996	0.0115105
AT1G80590	15.8835	-2.69937	0.826639	-3.26548	0.0010928	0.0118776
AT2G25735	30.8544	-2.70729	0.913068	-2.96505	0.00302632	0.0244325
AT5G44585	15.2882	-2.71162	0.775634	-3.496	0.000472281	0.00643822
AT3G21560	248.242	-2.71428	0.826902	-3.28247	0.00102901	0.0114248
AT3G03190	182.673	-2.71546	0.569631	-4.76705	1.86941e-06	9.7575e-05
AT1G04660	533.7	-2.71792	0.739256	-3.67656	0.000236405	0.00389416
AT1G66490	23.2282	-2.71876	0.956834	-2.84141	0.0044914	0.0323461
AT2G33710	73.9458	-2.72647	0.916052	-2.97633	0.00291723	0.0238213
AT3G61190	172.929	-2.74092	0.354688	-7.7277	1.09504e-14	1.21117e-11
AT2G23680	139.763	-2.74404	0.933638	-2.93908	0.00329188	0.0259717
AT1G72900	1260.35	-2.74491	0.686758	-3.99692	6.41733e-05	0.00149354
AT4G37310	278.436	-2.75172	0.623329	-4.41455	1.01219e-05	0.000369658
AT1G67460	4.84108	-2.76164	0.944988	-2.92241	0.00347336	0.0269548
AT4G29710	4.06598	-2.76779	0.869685	-3.18252	0.00146002	0.0146614
AT2G41100	3184.49	-2.76823	0.854445	-3.23979	0.00119617	0.0126288
AT3G02790	1781.61	-2.76847	0.837067	-3.30734	0.000941866	0.0107422
AT5G14070	79.2032	-2.77196	0.73805	-3.75578	0.000172799	0.00310721
AT1G16400	682.992	-2.77398	0.78754	-3.52234	0.000427759	0.00601791
AT5G40000	434.99	-2.7912	0.513066	-5.44023	5.32114e-08	6.06411e-06
AT3G07000	36.4152	-2.7925	0.881287	-3.16866	0.00153141	0.0151426
AT3G14950	18.9928	-2.79836	0.875727	-3.19547	0.00139604	0.0142281
AT1G60590	2782.87	-2.80749	0.434684	-6.45869	1.0561e-10	3.06626e-08
AT5G22530	174.147	-2.80842	0.81285	-3.45503	0.000550231	0.00722863
AT4G20830	5039.99	-2.81198	0.831762	-3.38075	0.000722879	0.00886032
AT2G26440	320.294	-2.8122	0.677896	-4.14843	3.34764e-05	0.000908361
AT1G78410	130.604	-2.81479	1.04156	-2.70247	0.00688269	0.0437146
AT2G11810	399.448	-2.81583	0.715012	-3.93816	8.21092e-05	0.00177244
AT1G31290	146.357	-2.81626	0.996098	-2.82729	0.00469439	0.0333149
AT5G17860	269.494	-2.81874	0.663094	-4.25089	2.1292e-05	0.000647316
AT3G25010	53.8599	-2.82828	1.01292	-2.7922	0.00523517	0.035933
AT3G47480	159.776	-2.83548	0.989293	-2.86617	0.00415469	0.0306937
AT1G08957	26.7174	-2.8386	0.889437	-3.19146	0.00141555	0.0143452
AT4G29310	773.591	-2.83907	0.398809	-7.11888	1.0881e-12	5.87753e-10
AT4G00953	3.44002	-2.85442	0.992678	-2.87547	0.00403423	0.0300222
AT1G71880	3047.98	-2.86256	0.589854	-4.853	1.21608e-06	6.87576e-05
AT5G24920	117.693	-2.86533	0.241685	-11.8556	2.01199e-32	4.67326e-28
AT5G46490	16.0131	-2.8686	1.0787	-2.6593	0.00783031	0.0476112
AT1G66465	21.3065	-2.86881	0.826181	-3.47238	0.00051587	0.00688825
AT4G24570	1309.49	-2.87438	0.373021	-7.70569	1.30137e-14	1.37395e-11
AT2G08650	36.8457	-2.88425	1.00174	-2.87924	0.00398637	0.029753
AT3G50480	133.704	-2.88433	0.919893	-3.1355	0.00171559	0.0164907
AT4G23610	54.4819	-2.88735	0.772638	-3.737	0.000186228	0.00329187
AT1G07135	340.595	-2.88854	0.357577	-8.07807	6.5798e-16	8.4905e-13
AT2G05370	8.88932	-2.89789	1.0414	-2.78269	0.00539104	0.0365858
AT1G33600	286.537	-2.90051	0.719506	-4.03124	5.54822e-05	0.00132445
AT1G72920	437.78	-2.90194	0.572405	-5.06974	3.98366e-07	2.98479e-05
AT4G33050	998.445	-2.90473	0.825531	-3.51861	0.000433806	0.00606989
AT5G10520	1154.14	-2.92248	0.689685	-4.23741	2.26114e-05	0.000673706
AT1G50090	5.6657	-2.92415	1.05901	-2.76122	0.00575861	0.0384685
AT4G06746	317.834	-2.93289	1.00794	-2.90979	0.00361669	0.0277794
AT4G31020	922.243	-2.93396	0.637446	-4.60267	4.17104e-06	0.000183139
AT1G65486	29.5769	-2.94341	0.635411	-4.63228	3.61653e-06	0.000162977
AT2G17850	354.485	-2.94993	1.10376	-2.67262	0.00752613	0.0462826
AT5G20640	78.4221	-2.95775	0.521978	-5.66641	1.45816e-08	2.10365e-06
AT3G18080	6976.43	-2.97458	0.402632	-7.38784	1.4923e-13	1.11811e-10
AT3G09922	1536.1	-2.98221	0.662086	-4.50426	6.66034e-06	0.000268576
AT3G02840	134.607	-2.98301	0.900452	-3.31279	0.000923699	0.0105765
AT1G62760	43.3039	-2.98475	0.868844	-3.43532	0.000591858	0.00765854
AT3G46530	176.254	-3.00121	0.641245	-4.68028	2.8648e-06	0.000136634
AT2G22880	174.98	-3.00644	0.796037	-3.77676	0.000158883	0.00292887
AT5G44568	32.1595	-3.00804	0.808276	-3.72155	0.000198004	0.00343982
AT5G49690	141.967	-3.01009	1.0298	-2.92297	0.00346708	0.0269241
AT1G11460	74.8801	-3.01043	0.640106	-4.70302	2.56346e-06	0.000124045
AT1G78830	5849.53	-3.01223	0.737987	-4.08169	4.47095e-05	0.00113
AT1G13470	17.9037	-3.02283	0.958438	-3.15391	0.00161096	0.0157416
AT5G20740	5.77317	-3.03069	1.01591	-2.98322	0.00285234	0.0234269
AT4G16870	32.931	-3.03334	0.87936	-3.44948	0.000561657	0.00735379
AT4G22710	300.233	-3.03881	0.885189	-3.43295	0.000597043	0.00769989
AT1G09350	1745.99	-3.05482	0.732881	-4.16823	3.06977e-05	0.000848829
AT1G67160	298.213	-3.06124	0.94319	-3.24563	0.00117192	0.0124748
AT1G13680	8.05664	-3.06305	1.0393	-2.94722	0.00320642	0.0254183
AT4G23250	685.413	-3.06494	0.992283	-3.08878	0.0020098	0.0183353
AT3G54150	497.359	-3.06883	1.06728	-2.87538	0.00403536	0.0300222
AT5G07285	5.07879	-3.07796	0.993778	-3.09723	0.0019534	0.0180189
AT3G22120	59134.9	-3.08011	0.562726	-5.47356	4.41076e-08	5.36381e-06
AT5G04730	8.26009	-3.08085	0.911863	-3.37863	0.00072847	0.00890067
AT5G52760	127.689	-3.08576	0.866293	-3.56203	0.000367995	0.00536224
AT4G20370	26.5172	-3.08818	0.9911	-3.11591	0.00183379	0.0172652
AT2G30540	118.189	-3.09657	0.756987	-4.09066	4.30153e-05	0.00109313
AT4G00780	1326.25	-3.09991	0.381868	-8.11775	4.74886e-16	6.89387e-13
AT4G38560	21.9656	-3.12482	0.990435	-3.155	0.00160499	0.0157104
AT1G58602	618.341	-3.1273	0.818115	-3.82257	0.000132068	0.00255842
AT1G21270	256.593	-3.12772	0.579572	-5.3966	6.79172e-08	7.40616e-06
AT4G12470	319.311	-3.13041	0.412782	-7.58368	3.35886e-14	2.78629e-11
AT1G03020	69.0779	-3.13526	0.954109	-3.28607	0.00101598	0.0113343
AT5G24200	17.428	-3.14368	1.14801	-2.73837	0.00617442	0.0404551
AT5G19600	442.499	-3.1541	0.641299	-4.9183	8.72989e-07	5.37849e-05
AT1G62420	49.597	-3.15425	1.19355	-2.64275	0.00822368	0.049179
AT1G63360	27.7457	-3.16387	0.85442	-3.70294	0.000213112	0.003637
AT2G41230	1376.91	-3.17311	0.809413	-3.92026	8.84526e-05	0.00187772
AT2G19990	129.465	-3.20858	0.768991	-4.17246	3.01334e-05	0.000839777
AT5G42530	1483.77	-3.21409	0.792079	-4.05779	4.95383e-05	0.00121888
AT2G43140	267.07	-3.22436	0.718464	-4.48785	7.19449e-06	0.000284195
AT5G59680	32.9242	-3.24867	0.737303	-4.40615	1.05223e-05	0.000381282
AT5G48490	23.2602	-3.25114	0.981912	-3.31103	0.00092952	0.0106309
AT5G44575	61.5226	-3.26324	0.83057	-3.92891	8.53304e-05	0.0018267
AT3G44260	2671.06	-3.27645	0.354468	-9.24328	2.39047e-20	7.93191e-17
AT3G50270	82.3993	-3.28134	0.778001	-4.21765	2.46857e-05	0.000721226
AT4G23030	138.594	-3.28823	1.0019	-3.28199	0.00103077	0.0114335
AT2G15780	1345.56	-3.29025	0.907036	-3.62747	0.000286208	0.00447359
AT5G26200	97.0932	-3.29443	1.02322	-3.21966	0.00128342	0.013314
AT1G51920	23.5106	-3.29821	1.17709	-2.80201	0.00507853	0.0352327
AT2G47520	418.931	-3.31065	0.954084	-3.46998	0.000520493	0.0069241
AT1G21120	172.272	-3.32032	0.924353	-3.59204	0.000328094	0.0049518
AT5G24110	112.625	-3.32192	0.982869	-3.37982	0.000725324	0.00887157
AT4G26460	88.9194	-3.33777	1.24839	-2.67367	0.00750273	0.0462466
AT3G28580	791.787	-3.34829	1.0004	-3.34695	0.00081706	0.00966286
AT1G72060	96.8265	-3.39805	0.974019	-3.48869	0.000485389	0.00655854
AT2G36970	735.299	-3.40006	0.981419	-3.46443	0.000531351	0.0070323
AT3G57460	69.8914	-3.4157	0.861875	-3.9631	7.39829e-05	0.0016539
AT5G37730	6.15004	-3.41951	1.18634	-2.88242	0.00394636	0.0295303
AT5G16530	116.358	-3.42887	0.676877	-5.06572	4.06857e-07	3.03176e-05
AT3G22121	200.191	-3.4319	0.612795	-5.6004	2.13852e-08	2.90476e-06
AT1G69920	185.235	-3.43278	1.12548	-3.05006	0.00228794	0.0200707
AT3G63088	5.13319	-3.43432	1.07583	-3.19227	0.0014116	0.0143176
AT5G22520	67.165	-3.43503	0.888505	-3.86608	0.000110597	0.00223766
AT1G68840	153.04	-3.45005	0.694099	-4.97055	6.67645e-07	4.29567e-05
AT3G13610	1443.28	-3.45927	0.865391	-3.99735	6.40568e-05	0.00149323
AT3G09405	951.925	-3.49606	0.874626	-3.9972	6.40956e-05	0.00149323
AT4G00870	27.2288	-3.50674	0.856886	-4.09243	4.26881e-05	0.001086
AT1G72930	362.875	-3.5179	0.747268	-4.70768	2.50546e-06	0.000121746
AT4G11170	62.9958	-3.52065	1.21482	-2.89808	0.00375451	0.0285653
AT1G23110	265.867	-3.5351	0.963758	-3.66803	0.000244423	0.00400368
AT3G19920	151.061	-3.55662	1.14238	-3.11334	0.00184981	0.0173528
AT1G66940	19.1252	-3.56273	0.941318	-3.78483	0.000153814	0.0028581
AT3G53232	2.81169	-3.58314	1.33731	-2.67936	0.00737621	0.0457971
AT4G21380	85.3339	-3.5836	1.19101	-3.00888	0.00262212	0.0221304
AT3G03260	18.2638	-3.58925	0.871788	-4.11712	3.83637e-05	0.00100074
AT1G60730	6040.91	-3.59434	0.948522	-3.78941	0.000151006	0.00281494
AT3G14620	2051.57	-3.60165	1.31709	-2.73456	0.00624634	0.040731
AT5G44420	149.995	-3.60256	1.20324	-2.99405	0.00275304	0.0228211
AT3G01970	1792.59	-3.60372	1.15413	-3.12246	0.00179349	0.0170169
AT3G03910	306.816	-3.6147	0.661745	-5.46238	4.69794e-08	5.5673e-06
AT3G45170	3.99758	-3.61654	1.34879	-2.68132	0.00733326	0.0455915
AT5G59080	99.6657	-3.62143	0.683328	-5.2997	1.15992e-07	1.09042e-05
AT3G48580	172.344	-3.62606	0.98386	-3.68555	0.00022821	0.00380246
AT2G15080	85.3175	-3.63039	0.923245	-3.93221	8.41687e-05	0.00180683
AT5G43066	5.85696	-3.66099	1.34577	-2.72037	0.00652081	0.0420136
AT5G52720	105.762	-3.66217	1.19818	-3.05643	0.00223988	0.0197742
AT3G00330	70.5647	-3.66699	0.824696	-4.44647	8.72909e-06	0.000331834
AT3G19850	76.5324	-3.6787	0.445531	-8.2569	1.49507e-16	2.89384e-13
AT3G46340	4.47684	-3.71031	1.04377	-3.55472	0.000378378	0.00547575
AT1G13260	513.891	-3.73334	0.447649	-8.33988	7.43664e-17	1.72731e-13
AT5G55450	684.767	-3.73469	0.898425	-4.15693	3.22557e-05	0.000882455
AT5G15940	712.745	-3.74436	0.901158	-4.15505	3.25217e-05	0.000887639
AT4G23170	66.9362	-3.74529	1.05329	-3.55581	0.000376813	0.00545991
AT3G60415	528.423	-3.75849	1.04	-3.61394	0.000301583	0.00462286
AT5G52700	4.65828	-3.77205	1.23779	-3.04742	0.00230814	0.020166
AT3G61510	11.2036	-3.77581	0.957981	-3.94142	8.10002e-05	0.00175503
AT2G05875	19.3168	-3.79897	1.31534	-2.8882	0.00387457	0.0291811
AT1G67980	592.645	-3.80222	1.22333	-3.10808	0.00188306	0.0175583
AT3G23240	721.597	-3.80848	0.985196	-3.86571	0.000110767	0.00223915
AT4G24040	645.009	-3.81558	1.01531	-3.75806	0.000171238	0.00309763
AT1G17600	16.9346	-3.81957	1.21088	-3.15436	0.00160848	0.0157249
AT3G22142	1845.08	-3.84288	0.812621	-4.72899	2.2564e-06	0.000112951
AT4G25750	42.0291	-3.85194	0.841094	-4.57968	4.65692e-06	0.000201803
AT4G08620	7.74756	-3.87194	1.35122	-2.86551	0.00416335	0.0307381
AT3G24230	5.03221	-3.87309	0.94719	-4.08903	4.33179e-05	0.00109961
AT1G80580	3.42848	-3.88854	1.36684	-2.84492	0.00444231	0.0320746
AT4G02520	86043.8	-3.892	1.36084	-2.85999	0.00423651	0.0310905
AT1G04370	361.931	-3.91131	1.05667	-3.70155	0.000214285	0.00365164
AT4G31740	3.54447	-3.93051	1.36021	-2.88963	0.00385695	0.0291158
AT1G75250	37.5799	-3.93857	0.61501	-6.40407	1.51291e-10	4.28542e-08
AT1G26770	1461.79	-3.94304	1.00933	-3.90659	9.36088e-05	0.00196409
AT1G73830	5.3472	-3.94512	1.45913	-2.70374	0.00685633	0.0436187
AT3G25730	916.363	-3.9473	0.672222	-5.87202	4.30504e-09	7.57524e-07
AT4G13700	29.0416	-3.95847	1.02047	-3.87907	0.000104855	0.00214697
AT1G64710	155.371	-3.98856	0.776736	-5.13502	2.82111e-07	2.29112e-05
AT3G23120	89.2548	-4.03682	1.05916	-3.81133	0.000138223	0.00264021
AT4G25110	45.8708	-4.06605	1.11589	-3.64378	0.000268665	0.00430661
AT1G53980	63.2696	-4.08869	1.13859	-3.591	0.000329407	0.00496183
AT5G27260	10.4722	-4.16823	1.09154	-3.81866	0.000134181	0.00257998
AT1G75830	41.0567	-4.18293	1.35347	-3.09051	0.00199811	0.0182624
AT1G26420	174.051	-4.18673	1.44744	-2.89251	0.00382176	0.0289429
AT2G24000	8.3804	-4.19315	1.15155	-3.64131	0.000271254	0.0043294
AT1G02920	12439.3	-4.19961	1.39579	-3.00878	0.00262302	0.0221304
AT1G79680	146.708	-4.22925	1.60218	-2.63968	0.00829837	0.0494729
AT5G11140	31.1384	-4.23255	1.25897	-3.36193	0.00077401	0.00928133
AT1G47130	178.291	-4.23314	0.519924	-8.14184	3.89311e-16	6.02835e-13
AT2G30766	31.7546	-4.23355	1.10514	-3.83077	0.000127741	0.00249373
AT2G26450	16.3725	-4.23784	0.788023	-5.37782	7.53947e-08	7.99631e-06
AT2G40330	70.9441	-4.24954	0.793451	-5.35577	8.51951e-08	8.6036e-06
AT1G08803	2.91546	-4.26254	1.53008	-2.78583	0.00533903	0.0364133
AT3G23230	221.176	-4.27648	0.626839	-6.82228	8.96039e-12	3.52751e-09
AT5G54710	76.4778	-4.27748	1.01218	-4.22599	2.3789e-05	0.000699426
AT1G02930	13728.1	-4.2863	1.21665	-3.52304	0.000426623	0.00600556
AT1G72910	71.4585	-4.30686	0.808913	-5.32425	1.0137e-07	9.83581e-06
AT3G04210	383.593	-4.32295	1.03872	-4.16179	3.15763e-05	0.000867956
AT1G53990	114.231	-4.32387	1.06897	-4.04487	5.23511e-05	0.00126399
AT4G27300	60.3698	-4.34711	1.08717	-3.99857	6.37265e-05	0.00148997
AT5G36220	1416.69	-4.34882	1.22981	-3.53618	0.000405962	0.00576261
AT1G56250	113.834	-4.36467	1.21933	-3.57955	0.000344181	0.00511472
AT3G48230	39.1164	-4.37186	1.26852	-3.44642	0.000568071	0.00741685
AT4G29305	4.78095	-4.38348	1.62034	-2.70529	0.00682452	0.0434998
AT2G04495	23.6346	-4.38993	1.38341	-3.17327	0.00150732	0.0149815
AT3G46880	75.1953	-4.39201	0.57247	-7.67203	1.69292e-14	1.6384e-11
AT3G26830	10125.9	-4.42434	1.41794	-3.12025	0.001807	0.0171031
AT1G79400	18.2912	-4.52032	1.22236	-3.69802	0.000217289	0.00367458
AT5G52710	115.748	-4.58981	0.756684	-6.06569	1.31386e-09	2.77428e-07
AT1G21240	92.9817	-4.59677	1.65194	-2.78265	0.00539171	0.0365858
AT1G57630	91.0486	-4.60763	1.28687	-3.58051	0.000342931	0.00509939
AT4G23150	86.7952	-4.68565	1.17153	-3.99958	6.34542e-05	0.00148724
AT1G56240	110.974	-4.7034	1.102	-4.26804	1.97194e-05	0.000607457
AT3G60120	264.491	-4.70706	1.3807	-3.40918	0.00065158	0.0081984
AT1G18350	10.9488	-4.72219	1.54808	-3.05035	0.00228573	0.0200676
AT2G02010	1008.83	-4.78397	1.23606	-3.87032	0.000108691	0.00220706
AT1G02360	642.849	-4.78401	1.20854	-3.95851	7.54198e-05	0.00167795
AT4G15660	67.1488	-4.82463	0.975577	-4.94541	7.59838e-07	4.82207e-05
AT3G23420	6.41922	-4.8262	1.44803	-3.33293	0.000859353	0.00998509
AT2G34390	82.3417	-4.8524	1.15334	-4.20725	2.58502e-05	0.000746795
AT4G26260	13.6813	-4.95347	0.970526	-5.1039	3.32723e-07	2.5675e-05
AT5G64120	276.023	-5.03668	1.01486	-4.96292	6.94428e-07	4.44338e-05
AT1G58561	28.1004	-5.04583	1.20664	-4.18173	2.89299e-05	0.000813504
AT5G46500	4.95497	-5.06282	1.49785	-3.38005	0.000724715	0.00887157
AT2G18328	172.734	-5.07613	0.597337	-8.49794	1.92988e-17	4.98059e-14
AT2G37720	22.8271	-5.13858	1.31014	-3.92215	8.77627e-05	0.00186844
AT1G61680	8.06526	-5.16777	1.48751	-3.4741	0.000512567	0.00685006
AT5G10040	504.375	-5.19427	1.26222	-4.11518	3.86881e-05	0.00100628
AT5G54720	8.33696	-5.21838	1.77028	-2.94777	0.00320079	0.025391
AT2G26400	208.098	-5.21985	1.78	-2.9325	0.00336249	0.0263355
AT4G11521	12.8168	-5.23297	1.60547	-3.25947	0.00111621	0.0120531
AT2G04040	372.958	-5.27429	1.4658	-3.59822	0.000320397	0.00485444
AT4G36670	1735.5	-5.35894	0.926003	-5.78717	7.15809e-09	1.14563e-06
AT4G19750	4.28156	-5.44303	1.85611	-2.93249	0.00336256	0.0263355
AT4G39675	306.362	-5.59189	1.32903	-4.20749	2.58222e-05	0.000746795
AT4G23310	7.69566	-5.69707	1.66697	-3.41762	0.000631705	0.00801752
AT2G14247	360.218	-5.71657	1.30101	-4.39396	1.11306e-05	0.000395922
AT1G30720	774.69	-5.75152	1.23543	-4.65549	3.23206e-06	0.000149843
AT1G67100	120.934	-5.90638	1.20027	-4.92088	8.61538e-07	5.33625e-05
AT1G68320	203.311	-5.96061	1.46483	-4.06916	4.7183e-05	0.00117714
AT1G80470	9.29933	-5.97323	2.15021	-2.77798	0.00546987	0.0370081
AT3G48640	6.1839	-5.98069	1.61633	-3.70016	0.000215465	0.00366101
AT3G13400	20.854	-5.99342	1.98598	-3.01786	0.00254568	0.0216985
AT4G24350	462.784	-6.06504	1.03501	-5.85991	4.63123e-09	8.02758e-07
AT2G21650	1827.95	-6.06888	0.612858	-9.90259	4.05647e-23	2.35549e-19
AT4G18253	72.9613	-6.22183	1.34327	-4.63185	3.6241e-06	0.000162977
AT4G28811	40.0113	-6.23494	1.35201	-4.61162	3.99538e-06	0.000176763
AT4G37710	420.16	-6.25115	1.3888	-4.50112	6.7596e-06	0.000270925
AT1G51000	13.3853	-6.50178	1.79543	-3.62129	0.000293132	0.00455424
AT4G26950	210.191	-6.58845	1.49981	-4.39284	1.11877e-05	0.000396729
AT1G05085	10.4371	-6.731	2.37013	-2.83993	0.0045123	0.0324681
AT1G10585	158.502	-6.77822	1.24288	-5.45365	4.93457e-08	5.78864e-06
AT1G06830	138.197	-6.79543	1.00011	-6.79465	1.08574e-11	4.13417e-09
AT5G51465	117.21	-6.82594	1.94513	-3.50924	0.000449381	0.00622408
AT3G47720	39.3109	-6.85404	2.36026	-2.90393	0.00368509	0.0281465
AT1G77150	78.3096	-6.88322	1.48613	-4.63165	3.62764e-06	0.000162977
AT3G00850	18.023	-6.93507	1.79207	-3.86987	0.000108894	0.00220706
AT4G36570	310.602	-7.02411	0.735666	-9.54796	1.32278e-21	6.14486e-18
AT2G44070	489.109	-7.38394	1.40288	-5.26341	1.41407e-07	1.28803e-05
AT4G12480	153.529	-7.88783	1.33564	-5.90567	3.51218e-09	6.32382e-07
AT1G33730	26.5141	-8.07715	3.02741	-2.66801	0.00763031	0.0467357
AT3G29970	691.67	-9.68499	1.90641	-5.08022	3.76995e-07	2.85227e-05
AT1G51010	112.752	-10.1657	2.73273	-3.72	0.000199222	0.0034558
AT1G51020	217.713	-11.115	2.81243	-3.95211	7.74645e-05	0.00170547

## Sheet: Table S8
Supplementary Table 8: Shoot co-expression analysis. Full table of enriched GO terms (biological processes) in shoots for co-expressed gene clusters as identified with clusterProfiler
Cluster	ID	Description	GeneRatio	BgRatio	p- value	adjusted p- value	Q value	GeneID	Count
2	GO:0009627	systemic acquired resistance	10/234	132/20423	2.96291e-06	0.00133508	0.00125674	AT1G26420/AT1G75040/AT2G43570/AT3G13950/AT3G25882/AT3G53980/AT3G57260/AT4G23220/AT5G05960/AT5G10760	10
2	GO:0010150	leaf senescence	15/234	319/20423	4.46421e-06	0.00133508	0.00125674	AT1G02470/AT1G26420/AT1G77450/AT2G42540/AT2G43570/AT2G46950/AT3G03341/AT3G15534/AT3G25882/AT3G48020/AT4G00700/AT4G27410/AT5G23950/AT5G52310/AT5G59220	15
2	GO:0090693	plant organ senescence	16/234	365/20423	5.22878e-06	0.00133508	0.00125674	AT1G02470/AT1G26420/AT1G77450/AT2G42540/AT2G43570/AT2G46950/AT3G03341/AT3G15534/AT3G25882/AT3G48020/AT3G60670/AT4G00700/AT4G27410/AT5G23950/AT5G52310/AT5G59220	16
3	GO:0015996	chlorophyll catabolic process	9/348	43/20423	3.69734e-08	3.6049e-05	3.22252e-05	AT1G07040/AT1G23040/AT3G03470/AT3G04040/AT3G14560/AT3G19290/AT4G35060/AT5G15260/AT5G43860	9
3	GO:0071215	cellular response to abscisic acid stimulus	21/348	318/20423	1.43123e-07	4.65149e-05	4.1581e-05	AT1G15100/AT1G16515/AT1G51140/AT1G54160/AT1G62810/AT1G73880/AT1G76970/AT2G01540/AT2G41200/AT3G03440/AT3G04040/AT3G11410/AT3G19290/AT3G47080/AT3G55430/AT4G26080/AT4G32920/AT4G35790/AT5G39590/AT5G57050/AT5G61820	21
3	GO:0097306	cellular response to alcohol	21/348	318/20423	1.43123e-07	4.65149e-05	4.1581e-05	AT1G15100/AT1G16515/AT1G51140/AT1G54160/AT1G62810/AT1G73880/AT1G76970/AT2G01540/AT2G41200/AT3G03440/AT3G04040/AT3G11410/AT3G19290/AT3G47080/AT3G55430/AT4G26080/AT4G32920/AT4G35790/AT5G39590/AT5G57050/AT5G61820	21
3	GO:0046149	pigment catabolic process	9/348	54/20423	2.95668e-07	5.65923e-05	5.05894e-05	AT1G07040/AT1G23040/AT3G03470/AT3G04040/AT3G14560/AT3G19290/AT4G35060/AT5G15260/AT5G43860	9
3	GO:0009408	response to heat	22/348	376/20423	5.76491e-07	7.90467e-05	7.06619e-05	AT1G03070/AT1G67970/AT1G74310/AT2G20770/AT2G30250/AT2G32120/AT2G33590/AT2G46240/AT3G02990/AT3G03270/AT3G08970/AT3G24500/AT3G24520/AT4G26080/AT4G30490/AT4G36990/AT5G09590/AT5G47550/AT5G48570/AT5G54860/AT5G57050/AT5G58070	22
3	GO:0010150	leaf senescence	20/348	319/20423	6.48588e-07	7.90467e-05	7.06619e-05	AT1G07040/AT1G13990/AT1G23040/AT1G29640/AT1G34420/AT1G66830/AT1G66880/AT2G25625/AT2G30550/AT3G19290/AT3G26210/AT4G11350/AT4G30490/AT4G38060/AT5G18130/AT5G18270/AT5G24530/AT5G39050/AT5G62620/AT5G64430	20
3	GO:0034976	response to endoplasmic reticulum stress	12/348	118/20423	8.39019e-07	9.08938e-05	8.12524e-05	AT1G08450/AT1G14360/AT1G27330/AT1G65040/AT2G40950/AT3G24090/AT3G51980/AT3G53230/AT3G54960/AT5G22290/AT5G42050/AT5G61790	12
3	GO:0008219	cell death	13/348	217/20423	9.51233e-05	0.00662466	0.00592196	AT1G08450/AT1G12290/AT1G22740/AT1G34420/AT1G69840/AT2G31880/AT2G46240/AT4G12720/AT4G35790/AT4G37980/AT5G22290/AT5G42050/AT5G48380	13
3	GO:1901361	organic cyclic compound catabolic process	16/348	321/20423	0.000136257	0.00830316	0.00742242	AT1G07040/AT1G23040/AT1G28260/AT1G79270/AT2G02390/AT3G03470/AT3G04040/AT3G14560/AT3G19290/AT3G20250/AT4G35060/AT5G15260/AT5G24530/AT5G39050/AT5G43860/AT5G64430	16
3	GO:0019439	aromatic compound catabolic process	15/348	294/20423	0.000170369	0.00977117	0.00873471	AT1G07040/AT1G23040/AT1G28260/AT1G79270/AT2G02390/AT3G03470/AT3G04040/AT3G14560/AT3G19290/AT3G20250/AT4G35060/AT5G15260/AT5G24530/AT5G39050/AT5G43860	15
5	GO:0019941	modification-dependent protein catabolic process	47/565	444/20423	3.01984e-15	3.59342e-12	3.24428e-12	AT1G13060/AT1G20200/AT1G29150/AT1G32340/AT1G45000/AT1G53750/AT1G64520/AT2G05840/AT2G17200/AT2G21270/AT2G26780/AT2G44410/AT3G09840/AT3G11910/AT3G14290/AT3G20630/AT3G22630/AT3G46220/AT3G51260/AT3G58460/AT3G60820/AT3G62970/AT4G02740/AT4G10180/AT4G10790/AT4G11260/AT4G17510/AT4G19006/AT4G29330/AT4G30890/AT4G38600/AT5G03340/AT5G14250/AT5G15400/AT5G35590/AT5G38470/AT5G42190/AT5G42220/AT5G42790/AT5G43710…	47
5	GO:0006511	ubiquitin-dependent protein catabolic process	46/565	435/20423	6.27589e-15	3.59342e-12	3.24428e-12	AT1G13060/AT1G20200/AT1G29150/AT1G32340/AT1G45000/AT1G53750/AT1G64520/AT2G05840/AT2G17200/AT2G21270/AT2G26780/AT2G44410/AT3G09840/AT3G11910/AT3G14290/AT3G20630/AT3G22630/AT3G46220/AT3G51260/AT3G58460/AT3G60820/AT3G62970/AT4G02740/AT4G10180/AT4G10790/AT4G11260/AT4G17510/AT4G19006/AT4G29330/AT4G30890/AT4G38600/AT5G03340/AT5G14250/AT5G15400/AT5G35590/AT5G38470/AT5G42190/AT5G42220/AT5G42790/AT5G43710…	46
5	GO:0043632	modification-dependent macromolecule catabolic process	47/565	456/20423	8.33741e-15	3.59342e-12	3.24428e-12	AT1G13060/AT1G20200/AT1G29150/AT1G32340/AT1G45000/AT1G53750/AT1G64520/AT2G05840/AT2G17200/AT2G21270/AT2G26780/AT2G44410/AT3G09840/AT3G11910/AT3G14290/AT3G20630/AT3G22630/AT3G46220/AT3G51260/AT3G58460/AT3G60820/AT3G62970/AT4G02740/AT4G10180/AT4G10790/AT4G11260/AT4G17510/AT4G19006/AT4G29330/AT4G30890/AT4G38600/AT5G03340/AT5G14250/AT5G15400/AT5G35590/AT5G38470/AT5G42190/AT5G42220/AT5G42790/AT5G43710…	47
5	GO:0000398	mRNA splicing, via spliceosome	32/565	222/20423	1.92453e-14	6.22105e-12	5.61659e-12	AT1G02840/AT1G03140/AT1G04080/AT1G04510/AT1G09760/AT1G10580/AT1G15470/AT1G16610/AT1G21190/AT1G25682/AT1G56290/AT1G60900/AT1G77180/AT2G27285/AT2G30260/AT2G33340/AT2G38770/AT2G44710/AT2G47640/AT3G03340/AT3G13200/AT3G47120/AT3G49430/AT3G50670/AT4G21660/AT5G13010/AT5G27720/AT5G51280/AT5G58020/AT5G64200/AT5G64270/AT5G64730	32
5	GO:0006886	intracellular protein transport	40/565	478/20423	5.54433e-10	7.16881e-08	6.47227e-08	AT1G12360/AT1G16240/AT1G48160/AT1G52360/AT2G17380/AT2G17980/AT2G26890/AT2G32760/AT2G34250/AT2G38020/AT2G44610/AT3G07100/AT3G07560/AT3G09840/AT3G10350/AT3G44370/AT3G47810/AT3G48760/AT3G54300/AT3G56190/AT3G59020/AT3G60800/AT3G62560/AT4G02150/AT4G13730/AT4G14160/AT4G16144/AT4G27690/AT4G32640/AT4G36630/AT5G03340/AT5G06140/AT5G11490/AT5G20010/AT5G39510/AT5G42080/AT5G45130/AT5G50920/AT5G51430/AT5G53530	40
5	GO:0016050	vesicle organization	15/565	112/20423	4.68799e-07	4.32969e-05	3.90901e-05	AT1G16240/AT1G20110/AT1G61690/AT2G01600/AT2G26890/AT3G07100/AT3G52760/AT3G62560/AT4G14160/AT4G29160/AT4G32640/AT4G36630/AT5G04850/AT5G39510/AT5G58060	15
5	GO:0048193	Golgi vesicle transport	19/565	181/20423	7.00954e-07	6.04223e-05	5.45515e-05	AT1G52360/AT2G17980/AT2G18240/AT2G44610/AT2G46180/AT3G03160/AT3G07100/AT3G10380/AT3G52760/AT3G59500/AT3G62560/AT4G14160/AT4G32640/AT5G02280/AT5G06140/AT5G39510/AT5G51430/AT5G58060/AT5G65950	19
5	GO:0034976	response to endoplasmic reticulum stress	15/565	118/20423	9.27631e-07	7.49642e-05	6.76804e-05	AT1G45000/AT2G21270/AT2G26780/AT2G33120/AT2G44410/AT3G09840/AT3G46220/AT3G58460/AT4G10790/AT4G29330/AT5G03340/AT5G15400/AT5G42220/AT5G43710/AT5G50430	15
5	GO:0007034	vacuolar transport	13/565	108/20423	9.03053e-06	0.000614551	0.00055484	AT1G03950/AT1G73030/AT2G26890/AT2G32760/AT3G28430/AT3G47810/AT3G54300/AT4G29160/AT5G04850/AT5G06140/AT5G39510/AT5G45130/AT5G53530	13
5	GO:0009648	photoperiodism	21/565	282/20423	4.19164e-05	0.00258085	0.00233009	AT1G03365/AT1G04080/AT1G11480/AT1G54830/AT1G77180/AT2G26780/AT2G35330/AT2G39260/AT2G44710/AT2G47620/AT3G10490/AT3G44110/AT3G54540/AT4G01000/AT4G15840/AT4G26000/AT5G01270/AT5G17690/AT5G40490/AT5G42220/AT5G64930	21
5	GO:0006900	vesicle budding from membrane	8/565	49/20423	5.419e-05	0.00318489	0.00287544	AT1G20110/AT2G01600/AT3G07100/AT3G62560/AT4G14160/AT4G29160/AT4G32640/AT5G04850	8
5	GO:0010228	vegetative to reproductive phase transition of meristem	28/565	455/20423	7.53938e-05	0.00374939	0.00338509	AT1G03365/AT1G04080/AT1G54830/AT1G55250/AT1G77180/AT1G79830/AT2G01220/AT2G26780/AT2G35330/AT2G35720/AT2G44710/AT2G47620/AT3G10490/AT3G44110/AT3G48680/AT3G54540/AT3G61690/AT4G01000/AT4G14160/AT4G15840/AT4G26000/AT5G01270/AT5G13390/AT5G17690/AT5G40490/AT5G42220/AT5G44000/AT5G64930	28
5	GO:0007035	vacuolar acidification	4/565	10/20423	0.000106576	0.00459448	0.00414807	AT1G20260/AT1G76030/AT2G21410/AT2G28520	4
5	GO:0051452	intracellular pH reduction	4/565	10/20423	0.000106576	0.00459448	0.00414807	AT1G20260/AT1G76030/AT2G21410/AT2G28520	4
5	GO:0006914	autophagy	10/565	84/20423	0.0001066	0.00459448	0.00414807	AT1G05270/AT3G09840/AT3G15580/AT3G28430/AT3G57090/AT3G61960/AT4G06676/AT4G36630/AT5G03340/AT5G59420	10
5	GO:0061919	process utilizing autophagic mechanism	10/565	84/20423	0.0001066	0.00459448	0.00414807	AT1G05270/AT3G09840/AT3G15580/AT3G28430/AT3G57090/AT3G61960/AT4G06676/AT4G36630/AT5G03340/AT5G59420	10
5	GO:0070647	protein modification by small protein conjugation or removal	11/565	103/20423	0.000131891	0.00532922	0.00481142	AT1G28120/AT1G55250/AT2G26990/AT3G11910/AT3G20630/AT4G14110/AT4G16144/AT4G17510/AT4G30890/AT5G14250/AT5G57990	11
5	GO:0022411	cellular component disassembly	11/565	107/20423	0.000185544	0.00705611	0.00637052	AT1G05270/AT1G18070/AT1G20260/AT1G76030/AT3G09840/AT3G28430/AT3G56190/AT3G57090/AT4G10790/AT4G19210/AT5G03340	11
5	GO:0007033	vacuole organization	9/565	74/20423	0.000198813	0.00734472	0.00663109	AT2G26890/AT2G32760/AT2G38020/AT3G28430/AT3G54300/AT3G61960/AT4G16144/AT4G36630/AT5G39510	9
5	GO:0006405	RNA export from nucleus	7/565	46/20423	0.000250734	0.00876214	0.00791079	AT1G64750/AT1G66260/AT1G80670/AT3G54380/AT4G10970/AT5G42920/AT5G45010	7
8	GO:0044272	sulfur compound biosynthetic process	11/150	290/20423	1.01672e-05	0.00615116	0.00578996	AT1G04770/AT1G13110/AT1G16500/AT1G55920/AT2G42610/AT2G43360/AT3G17120/AT3G50900/AT3G56040/AT3G59760/AT5G57590	11
9	GO:0009733	response to auxin	19/226	411/20423	1.74211e-07	0.000147382	0.00013185	AT1G14350/AT1G29450/AT1G70560/AT1G77690/AT2G19690/AT2G47260/AT3G01490/AT3G07390/AT3G28910/AT4G00880/AT4G03190/AT4G16515/AT4G29080/AT4G34750/AT4G36110/AT4G38850/AT5G06930/AT5G10510/AT5G18080	19
9	GO:0010817	regulation of hormone levels	15/226	286/20423	7.51205e-07	0.00031776	0.000284272	AT1G08980/AT1G14350/AT1G29430/AT1G29450/AT1G70560/AT1G77690/AT2G26710/AT2G36800/AT2G45400/AT2G47260/AT3G63440/AT4G16515/AT4G31820/AT5G18080/AT5G55250	15
9	GO:0006260	DNA replication	10/226	156/20423	9.67642e-06	0.00272875	0.00244117	AT1G07270/AT1G09200/AT1G14350/AT1G44900/AT3G27060/AT3G48160/AT3G50630/AT3G52630/AT5G46280/AT5G52910	10
10	GO:0015979	photosynthesis	43/158	282/20423	1.05205e-43	5.36548e-41	4.56259e-41	AT1G01790/AT1G06680/AT1G08380/AT1G12900/AT1G14150/AT1G15820/AT1G15980/AT1G20020/AT1G42970/AT1G55370/AT1G55670/AT1G60600/AT1G64770/AT1G67090/AT1G67740/AT1G68890/AT1G70760/AT2G01590/AT2G05070/AT2G28605/AT2G30570/AT2G39470/AT2G46820/AT3G26650/AT3G50820/AT3G54050/AT3G54890/AT3G55330/AT3G55800/AT3G56650/AT4G05180/AT4G09650/AT4G10340/AT4G15510/AT4G18370/AT4G28660/AT5G01530/AT5G01920/AT5G02120/AT5G14910…	43
10	GO:0033013	tetrapyrrole metabolic process	28/158	321/20423	1.45587e-21	1.85623e-19	1.57847e-19	AT1G26761/AT1G29070/AT1G30380/AT1G52220/AT2G06520/AT2G24090/AT2G24395/AT2G40490/AT2G42220/AT3G04140/AT3G13120/AT3G14930/AT3G21055/AT3G27160/AT3G28040/AT3G47560/AT3G48730/AT3G61870/AT4G17600/AT4G18480/AT4G25080/AT5G08280/AT5G14910/AT5G17870/AT5G39530/AT5G45930/AT5G47190/AT5G56850	28
10	GO:0042440	pigment metabolic process	20/158	411/20423	6.49065e-11	3.0093e-09	2.55899e-09	AT1G12500/AT1G26761/AT1G30380/AT1G52220/AT1G52230/AT2G06520/AT2G40490/AT3G04140/AT3G14930/AT3G27160/AT3G28040/AT3G48730/AT4G17600/AT4G18480/AT4G25080/AT5G08280/AT5G39530/AT5G45930/AT5G56850/AT5G57030	20
10	GO:0033014	tetrapyrrole biosynthetic process	13/158	149/20423	1.45987e-10	6.20443e-09	5.27601e-09	AT1G30380/AT2G06520/AT2G40490/AT3G13120/AT3G14930/AT3G27160/AT3G48730/AT4G17600/AT4G18480/AT4G25080/AT5G08280/AT5G45930/AT5G47190	13
10	GO:0032544	plastid translation	6/158	22/20423	1.31277e-08	4.18446e-07	3.5583e-07	AT1G09340/AT1G68590/AT2G33800/AT2G38140/AT3G56910/AT3G63140	6
10	GO:0042548	regulation of photosynthesis, light reaction	6/158	30/20423	9.92647e-08	2.97794e-06	2.53233e-06	AT1G55670/AT1G67740/AT1G68890/AT2G30570/AT3G50820/AT5G01920	6
10	GO:0019253	reductive pentose-phosphate cycle	5/158	16/20423	1.06054e-07	3.00486e-06	2.55522e-06	AT1G12900/AT1G42970/AT3G26650/AT3G54050/AT3G55800	5
10	GO:0009657	plastid organization	14/158	310/20423	1.38706e-07	3.31656e-06	2.82027e-06	AT1G01790/AT1G09340/AT1G35680/AT1G44000/AT1G68590/AT1G74730/AT2G33800/AT2G38140/AT2G46820/AT3G52750/AT3G56910/AT3G63140/AT5G08050/AT5G21920	14
10	GO:0015977	carbon fixation	5/158	17/20423	1.49306e-07	3.31656e-06	2.82027e-06	AT1G12900/AT1G42970/AT3G26650/AT3G54050/AT3G55800	5
10	GO:0009642	response to light intensity	14/158	377/20423	1.45244e-06	2.96299e-05	2.51961e-05	AT1G01790/AT1G67740/AT2G05070/AT3G04140/AT3G19480/AT3G21055/AT3G48290/AT3G50820/AT3G54890/AT3G62030/AT5G02120/AT5G16400/AT5G21920/AT5G54270	14
10	GO:0006006	glucose metabolic process	6/158	48/20423	1.82886e-06	3.58738e-05	3.05057e-05	AT1G12900/AT1G42970/AT3G26650/AT3G54050/AT3G55800/AT5G35790	6
10	GO:0010196	nonphotochemical quenching	4/158	16/20423	5.83756e-06	9.92385e-05	8.43886e-05	AT1G15820/AT1G74730/AT4G10340/AT5G08050	4
10	GO:1990066	energy quenching	4/158	16/20423	5.83756e-06	9.92385e-05	8.43886e-05	AT1G15820/AT1G74730/AT4G10340/AT5G08050	4
10	GO:0006775	fat-soluble vitamin metabolic process	4/158	25/20423	3.84306e-05	0.000559989	0.000476193	AT1G60550/AT1G60600/AT1G68890/AT4G17600	4
10	GO:0042362	fat-soluble vitamin biosynthetic process	4/158	25/20423	3.84306e-05	0.000559989	0.000476193	AT1G60550/AT1G60600/AT1G68890/AT4G17600	4
10	GO:0042372	phylloquinone biosynthetic process	3/158	10/20423	5.23877e-05	0.000706999	0.000601204	AT1G60550/AT1G60600/AT1G68890	3
10	GO:0042374	phylloquinone metabolic process	3/158	10/20423	5.23877e-05	0.000706999	0.000601204	AT1G60550/AT1G60600/AT1G68890	3
10	GO:0045454	cell redox homeostasis	4/158	38/20423	0.000207379	0.00240371	0.00204402	AT1G67740/AT3G11630/AT5G06290/AT5G16400	4
10	GO:1901259	chloroplast rRNA processing	3/158	24/20423	0.000816035	0.00924839	0.00786448	AT2G33800/AT3G52150/AT4G24770	3
11	GO:0006833	water transport	7/226	32/20423	4.92564e-08	1.71707e-05	1.48422e-05	AT1G01620/AT2G16850/AT2G36830/AT2G37180/AT3G16240/AT3G26520/AT4G17340	7
11	GO:0042044	fluid transport	7/226	32/20423	4.92564e-08	1.71707e-05	1.48422e-05	AT1G01620/AT2G16850/AT2G36830/AT2G37180/AT3G16240/AT3G26520/AT4G17340	7
11	GO:0010374	stomatal complex development	10/226	92/20423	7.3694e-08	1.71707e-05	1.48422e-05	AT1G09470/AT1G15570/AT2G02820/AT3G44960/AT3G52110/AT4G12970/AT4G14770/AT4G34160/AT4G37810/AT5G62230	10
11	GO:0009767	photosynthetic electron transport chain	8/226	60/20423	3.09853e-07	5.41468e-05	4.68041e-05	AT1G60950/AT1G74070/AT2G01918/AT3G01440/AT3G15850/AT3G16250/AT4G21280/AT5G64040	8
11	GO:0019953	sexual reproduction	18/226	397/20423	4.9337e-07	6.89731e-05	5.96198e-05	AT1G11120/AT1G19950/AT1G23000/AT1G30600/AT1G50240/AT1G72250/AT2G02820/AT2G16850/AT2G33400/AT2G36026/AT3G18050/AT3G20015/AT3G44960/AT3G63200/AT4G28250/AT4G37450/AT4G37750/AT5G44040	18
11	GO:0051321	meiotic cell cycle	16/226	321/20423	6.2807e-07	7.31702e-05	6.32478e-05	AT1G11120/AT1G19950/AT1G23000/AT1G30600/AT1G50240/AT1G72250/AT2G02820/AT2G16850/AT2G33400/AT2G36026/AT3G18050/AT3G20015/AT3G44960/AT3G63200/AT4G37450/AT5G44040	16
11	GO:0007389	pattern specification process	16/226	325/20423	7.3993e-07	7.38873e-05	6.38676e-05	AT1G10657/AT1G11120/AT1G23000/AT1G30600/AT1G64390/AT1G79760/AT2G02820/AT2G16850/AT2G30424/AT2G37460/AT4G00480/AT4G12970/AT4G14770/AT5G06790/AT5G10150/AT5G37660	16
11	GO:0007017	microtubule-based process	13/226	237/20423	2.54941e-06	0.000222754	0.000192547	AT1G59540/AT1G72250/AT1G75780/AT2G22610/AT3G04630/AT3G05330/AT3G06030/AT3G20150/AT3G44050/AT3G49260/AT3G60840/AT5G27550/AT5G60930	13
11	GO:0007018	microtubule-based movement	7/226	60/20423	4.34521e-06	0.000337478	0.000291714	AT1G59540/AT1G72250/AT2G22610/AT3G20150/AT3G44050/AT5G27550/AT5G60930	7
11	GO:0007010	cytoskeleton organization	12/226	313/20423	0.000202581	0.00799902	0.0069143	AT1G75780/AT2G40820/AT2G45800/AT3G04630/AT3G05330/AT3G06030/AT3G07540/AT3G49260/AT3G60840/AT4G28950/AT5G27550/AT5G60930	12
11	GO:0044843	cell cycle G1/S phase transition	3/226	11/20423	0.000206636	0.00799902	0.0069143	AT1G76540/AT2G02820/AT4G34160	3
13	GO:0071456	cellular response to hypoxia	26/135	236/20423	1.6249e-24	2.8456e-22	2.54002e-22	AT1G07135/AT1G09070/AT1G13260/AT1G18300/AT1G23710/AT1G27730/AT1G32928/AT1G66180/AT1G68840/AT1G72910/AT1G72920/AT1G72940/AT1G76600/AT1G76650/AT2G25735/AT2G40000/AT2G41010/AT3G04640/AT3G23170/AT3G55980/AT4G13395/AT4G24570/AT4G27280/AT4G29780/AT5G19240/AT5G54490	26
13	GO:0036294	cellular response to decreased oxygen levels	26/135	238/20423	2.02775e-24	2.8456e-22	2.54002e-22	AT1G07135/AT1G09070/AT1G13260/AT1G18300/AT1G23710/AT1G27730/AT1G32928/AT1G66180/AT1G68840/AT1G72910/AT1G72920/AT1G72940/AT1G76600/AT1G76650/AT2G25735/AT2G40000/AT2G41010/AT3G04640/AT3G23170/AT3G55980/AT4G13395/AT4G24570/AT4G27280/AT4G29780/AT5G19240/AT5G54490	26
13	GO:0071453	cellular response to oxygen levels	26/135	238/20423	2.02775e-24	2.8456e-22	2.54002e-22	AT1G07135/AT1G09070/AT1G13260/AT1G18300/AT1G23710/AT1G27730/AT1G32928/AT1G66180/AT1G68840/AT1G72910/AT1G72920/AT1G72940/AT1G76600/AT1G76650/AT2G25735/AT2G40000/AT2G41010/AT3G04640/AT3G23170/AT3G55980/AT4G13395/AT4G24570/AT4G27280/AT4G29780/AT5G19240/AT5G54490	26
13	GO:0001666	response to hypoxia	26/135	331/20423	9.96836e-21	1.04917e-18	9.36501e-19	AT1G07135/AT1G09070/AT1G13260/AT1G18300/AT1G23710/AT1G27730/AT1G32928/AT1G66180/AT1G68840/AT1G72910/AT1G72920/AT1G72940/AT1G76600/AT1G76650/AT2G25735/AT2G40000/AT2G41010/AT3G04640/AT3G23170/AT3G55980/AT4G13395/AT4G24570/AT4G27280/AT4G29780/AT5G19240/AT5G54490	26
13	GO:0010565	regulation of cellular ketone metabolic process	14/135	135/20423	2.9594e-13	1.77987e-11	1.58873e-11	AT1G07135/AT1G22190/AT1G23710/AT1G27100/AT1G32928/AT2G25735/AT2G32030/AT2G41010/AT3G04640/AT4G24380/AT4G29780/AT4G34410/AT5G19240/AT5G21960	14
13	GO:0042180	cellular ketone metabolic process	15/135	202/20423	5.4624e-12	2.87459e-10	2.56589e-10	AT1G07135/AT1G22190/AT1G23710/AT1G27100/AT1G32928/AT2G25735/AT2G32030/AT2G40000/AT2G41010/AT3G04640/AT4G24380/AT4G29780/AT4G34410/AT5G19240/AT5G21960	15
13	GO:0062012	regulation of small molecule metabolic process	14/135	194/20423	4.24194e-11	1.98429e-09	1.7712e-09	AT1G07135/AT1G22190/AT1G23710/AT1G27100/AT1G32928/AT2G25735/AT2G32030/AT2G41010/AT3G04640/AT4G24380/AT4G29780/AT4G34410/AT5G19240/AT5G21960	14
13	GO:0009751	response to salicylic acid	17/135	415/20423	2.23696e-09	9.4176e-08	8.40626e-08	AT1G07135/AT1G25400/AT1G27100/AT1G66160/AT2G01300/AT2G18210/AT2G25735/AT2G40000/AT3G04640/AT3G06890/AT3G25600/AT3G57450/AT3G61190/AT4G27652/AT4G29780/AT4G37610/AT5G19240	17
13	GO:0009733	response to auxin	14/135	411/20423	5.99565e-07	2.17977e-05	1.94568e-05	AT1G07135/AT1G25400/AT3G09870/AT3G50060/AT4G11280/AT4G27280/AT4G34410/AT4G34790/AT4G37610/AT5G18020/AT5G27780/AT5G37770/AT5G47230/AT5G54490	14
13	GO:0002237	response to molecule of bacterial origin	9/135	148/20423	6.21311e-07	2.17977e-05	1.94568e-05	AT1G07135/AT1G23710/AT1G25400/AT1G27100/AT1G66160/AT1G73540/AT2G17740/AT2G25735/AT3G57450	9
13	GO:0071407	cellular response to organic cyclic compound	12/135	317/20423	1.33746e-06	4.33131e-05	3.86617e-05	AT1G25400/AT1G27100/AT1G66160/AT1G76650/AT2G18210/AT2G25735/AT2G32030/AT3G04640/AT3G06890/AT4G24380/AT4G29780/AT5G19240	12
13	GO:0010087	phloem or xylem histogenesis	7/135	161/20423	9.8783e-05	0.00277251	0.00247477	AT1G69320/AT1G74930/AT3G61920/AT4G11280/AT4G17490/AT4G34410/AT5G61600	7
13	GO:0043928	exonucleolytic catabolism of deadenylated mRNA	3/135	16/20423	0.000148522	0.003908	0.00348832	AT1G61470/AT3G44260/AT5G22250	3

## Sheet: Table S9
Supplementary Table 9: Root co-expression analysis. Full table of enriched GO terms (biological processes) in roots for co-expressed gene clusters as identified with clusterProfiler
Cluster	ID	Description	GeneRatio	BgRatio	p- value	adjusted p - value	Q value	GeneID	Count
1	GO:0051259	protein complex oligomerization	8/125	53/21556	7.26259e-10	2.76705e-07	2.58395e-07	AT1G21460/AT1G53540/AT3G28007/AT3G46230/AT4G10250/AT5G12030/AT5G23660/AT5G59720	8
1	GO:0000302	response to reactive oxygen species	7/125	167/21556	5.47159e-05	0.00958636	0.00895203	AT1G53130/AT1G53540/AT3G09640/AT3G46230/AT4G10250/AT5G12030/AT5G59720	7
1	GO:0042542	response to hydrogen peroxide	5/125	75/21556	7.54831e-05	0.00958636	0.00895203	AT1G53540/AT3G46230/AT4G10250/AT5G12030/AT5G59720	5
3	GO:0045165	cell fate commitment	13/357	89/21556	2.56733e-09	2.10778e-06	1.93496e-06	AT1G63245/AT1G76620/AT1G79580/AT2G01505/AT2G40260/AT2G46410/AT3G25905/AT3G54220/AT4G22235/AT5G14750/AT5G40330/AT5G42630/AT5G53200	13
3	GO:0007267	cell-cell signaling	9/357	53/21556	1.97661e-07	8.11397e-05	7.44869e-05	AT1G63245/AT1G72970/AT2G01505/AT2G30370/AT3G25905/AT3G29780/AT5G14470/AT5G40330/AT5G53200	9
3	GO:0019827	stem cell population maintenance	10/357	104/21556	8.99008e-06	0.00147617	0.00135514	AT1G17285/AT1G51190/AT1G63245/AT1G70560/AT2G01505/AT2G12646/AT3G20840/AT3G23470/AT3G24240/AT5G48940	10
3	GO:0098727	maintenance of cell number	10/357	104/21556	8.99008e-06	0.00147617	0.00135514	AT1G17285/AT1G51190/AT1G63245/AT1G70560/AT2G01505/AT2G12646/AT3G20840/AT3G23470/AT3G24240/AT5G48940	10
3	GO:0010078	maintenance of root meristem identity	6/357	39/21556	4.06901e-05	0.00490457	0.00450244	AT1G63245/AT1G70560/AT2G01505/AT2G12646/AT3G24240/AT5G48940	6
3	GO:0045595	regulation of cell differentiation	7/357	57/21556	4.18173e-05	0.00490457	0.00450244	AT1G17920/AT1G63245/AT1G79580/AT2G01505/AT2G46410/AT5G03150/AT5G53200	7
4	GO:0044550	secondary metabolite biosynthetic process	30/446	382/21556	4.80523e-10	5.24731e-07	5.16942e-07	AT1G03700/AT1G04360/AT1G08340/AT1G17230/AT1G23330/AT1G24430/AT1G32100/AT1G77730/AT1G80820/AT2G16760/AT2G22510/AT2G37360/AT2G38080/AT2G38390/AT3G10340/AT3G11430/AT3G27200/AT3G44540/AT4G02090/AT4G11010/AT4G22780/AT5G06370/AT5G09520/AT5G13580/AT5G16600/AT5G41040/AT5G47635/AT5G58860/AT5G60720/AT5G63560	30
4	GO:0009699	phenylpropanoid biosynthetic process	13/446	110/21556	4.59291e-07	0.000250773	0.00024705	AT1G08340/AT1G32100/AT1G80820/AT2G37360/AT2G38080/AT3G10340/AT3G11430/AT3G44540/AT5G13580/AT5G16600/AT5G41040/AT5G58860/AT5G63560	13
4	GO:0009698	phenylpropanoid metabolic process	14/446	143/21556	1.68569e-06	0.000613593	0.000604484	AT1G08340/AT1G31720/AT1G32100/AT1G80820/AT2G37360/AT2G38080/AT3G10340/AT3G11430/AT3G44540/AT5G13580/AT5G16600/AT5G41040/AT5G58860/AT5G63560	14
4	GO:2000652	regulation of secondary cell wall biogenesis	8/446	59/21556	2.77542e-05	0.00521241	0.00513503	AT1G08340/AT1G12260/AT1G17950/AT1G28470/AT3G27200/AT5G16600/AT5G60720/AT5G66300	8
4	GO:0009834	plant-type secondary cell wall biogenesis	12/446	137/21556	2.86396e-05	0.00521241	0.00513503	AT1G08340/AT1G12260/AT1G17950/AT1G27440/AT1G28470/AT2G38080/AT3G27200/AT5G16600/AT5G18460/AT5G58530/AT5G60720/AT5G66300	12
5	GO:0002181	cytoplasmic translation	11/234	76/21556	6.00684e-10	4.71537e-07	4.41344e-07	AT1G33140/AT1G54270/AT1G74050/AT1G74060/AT2G46280/AT3G44590/AT3G49910/AT3G53740/AT4G16720/AT4G36130/AT5G47700	11
5	GO:0042254	ribosome biogenesis	14/234	342/21556	2.42408e-05	0.0082312	0.00770416	AT1G66260/AT1G74050/AT1G74060/AT2G36160/AT3G01540/AT3G02080/AT3G02560/AT3G09500/AT3G49910/AT4G27090/AT5G05680/AT5G15200/AT5G18380/AT5G27700	14
5	GO:0048193	Golgi vesicle transport	10/234	182/21556	3.14568e-05	0.0082312	0.00770416	AT1G47550/AT1G48440/AT1G51160/AT2G01470/AT2G37975/AT2G44610/AT3G03160/AT3G22845/AT4G39220/AT5G02280	10
6	GO:0071824	protein-DNA complex organization	26/300	344/21556	2.94151e-12	3.3092e-09	2.92293e-09	AT1G04400/AT1G09060/AT1G18610/AT1G63490/AT2G23740/AT2G25170/AT2G27470/AT2G45100/AT2G46020/AT2G48160/AT3G02060/AT3G10070/AT3G12280/AT3G48430/AT3G61670/AT3G62300/AT3G63270/AT4G09550/AT4G20400/AT4G32820/AT5G18620/AT5G20320/AT5G22010/AT5G30490/AT5G44800/AT5G61060	26
6	GO:0006325	chromatin organization	24/300	307/21556	1.02697e-11	3.87674e-09	3.42423e-09	AT1G04400/AT1G09060/AT1G18610/AT1G63490/AT2G23740/AT2G25170/AT2G27470/AT2G46020/AT2G48160/AT3G02060/AT3G12280/AT3G48430/AT3G61670/AT3G62300/AT3G63270/AT4G09550/AT4G20400/AT4G32820/AT5G18620/AT5G20320/AT5G22010/AT5G30490/AT5G44800/AT5G61060	24
6	GO:0006338	chromatin remodeling	22/300	254/21556	1.0338e-11	3.87674e-09	3.42423e-09	AT1G04400/AT1G09060/AT1G18610/AT1G63490/AT2G23740/AT2G25170/AT2G27470/AT2G46020/AT2G48160/AT3G12280/AT3G48430/AT3G61670/AT3G62300/AT3G63270/AT4G09550/AT4G20400/AT5G18620/AT5G20320/AT5G22010/AT5G30490/AT5G44800/AT5G61060	22
6	GO:0040029	epigenetic regulation of gene expression	15/300	172/21556	1.96809e-08	5.53525e-06	4.88915e-06	AT1G09060/AT1G18610/AT1G63490/AT2G23740/AT2G27470/AT2G46020/AT3G12280/AT3G48430/AT3G61670/AT3G62300/AT3G63270/AT4G20400/AT5G20320/AT5G22010/AT5G61060	15
6	GO:0045995	regulation of embryonic development	4/300	12/21556	1.66683e-05	0.00375036	0.0033126	AT1G50030/AT3G13530/AT3G48110/AT4G32551	4
6	GO:0051128	regulation of cellular component organization	15/300	310/21556	3.23288e-05	0.00606166	0.00535411	AT1G03060/AT1G50030/AT2G01450/AT2G20000/AT2G20190/AT2G38440/AT3G12280/AT3G13530/AT3G15380/AT3G58040/AT4G12770/AT4G12780/AT4G32551/AT5G42350/AT5G61960	15
6	GO:0040008	regulation of growth	16/300	355/21556	4.1747e-05	0.00670935	0.0059262	AT1G03060/AT1G04400/AT1G50030/AT2G20000/AT2G30980/AT2G35230/AT3G12280/AT3G13530/AT3G15380/AT4G12770/AT4G12780/AT4G18710/AT4G20400/AT4G32551/AT5G20730/AT5G42350	16
6	GO:0016570	histone modification	8/300	97/21556	6.34063e-05	0.00852317	0.0075283	AT1G55970/AT1G64570/AT2G23740/AT3G12980/AT3G27700/AT4G20400/AT5G61060/AT5G63110	8
6	GO:0060341	regulation of cellular localization	5/300	32/21556	7.47171e-05	0.00852317	0.0075283	AT1G03060/AT2G30980/AT4G18710/AT4G30260/AT5G41790	5
6	GO:0010228	vegetative to reproductive phase transition of meristem	18/300	456/21556	7.82744e-05	0.00852317	0.0075283	AT1G04400/AT1G18610/AT1G28420/AT1G59660/AT1G60220/AT1G64570/AT1G66750/AT2G32950/AT3G04590/AT3G18640/AT3G27700/AT3G48430/AT3G52420/AT3G57120/AT4G00650/AT4G20400/AT5G18620/AT5G63110	18
8	GO:0010087	phloem or xylem histogenesis	15/211	160/21556	5.66318e-11	4.1228e-08	3.67809e-08	AT1G54200/AT1G64625/AT1G67340/AT1G78430/AT2G35600/AT2G38070/AT2G44830/AT3G09070/AT3G22810/AT3G24770/AT4G14740/AT5G20540/AT5G23100/AT5G35750/AT5G61480	15
8	GO:1903046	meiotic cell cycle process	16/211	299/21556	4.57065e-08	1.10914e-05	9.89506e-06	AT1G04050/AT1G20720/AT1G64625/AT1G71830/AT2G01570/AT2G39870/AT3G01070/AT3G14240/AT3G54430/AT4G21270/AT4G28100/AT4G35930/AT5G20540/AT5G56530/AT5G57700/AT5G67470	16
8	GO:0010016	shoot system morphogenesis	14/211	253/21556	2.16139e-07	3.14699e-05	2.80754e-05	AT1G05470/AT1G54200/AT1G69780/AT1G78815/AT2G05760/AT3G09070/AT3G14240/AT3G24770/AT5G03680/AT5G20540/AT5G23100/AT5G48800/AT5G56790/AT5G61480	14
8	GO:0010051	xylem and phloem pattern formation	8/211	86/21556	2.03519e-06	0.000246937	0.000220301	AT1G05470/AT2G05760/AT2G42580/AT3G09070/AT3G22810/AT4G14740/AT5G23100/AT5G67470	8
8	GO:0048532	anatomical structure arrangement	10/211	151/21556	2.46305e-06	0.000256157	0.000228527	AT1G19350/AT1G65470/AT2G01818/AT2G05760/AT3G14240/AT3G18730/AT3G24770/AT5G23100/AT5G48800/AT5G65700	10
8	GO:0019953	sexual reproduction	16/211	413/21556	3.38232e-06	0.000275291	0.000245597	AT1G04050/AT1G20720/AT1G64625/AT1G71830/AT2G01570/AT2G39870/AT3G01070/AT3G14240/AT3G54430/AT4G21270/AT4G28100/AT4G35930/AT5G20540/AT5G56530/AT5G57700/AT5G67470	16
8	GO:0010073	meristem maintenance	12/211	265/21556	1.26228e-05	0.000918943	0.000819821	AT1G16530/AT1G33420/AT1G44900/AT1G54200/AT2G33860/AT2G35600/AT3G24770/AT3G25560/AT5G20540/AT5G23100/AT5G48800/AT5G65700	12
8	GO:0010067	procambium histogenesis	3/211	10/21556	0.000105471	0.00590635	0.00526926	AT1G05470/AT3G24770/AT5G61480	3
8	GO:1902969	mitotic DNA replication	3/211	10/21556	0.000105471	0.00590635	0.00526926	AT1G44900/AT5G44635/AT5G46280	3
8	GO:0000727	double-strand break repair via break-induced replication	3/211	11/21556	0.000143976	0.00698762	0.00623389	AT1G44900/AT5G44635/AT5G46280	3
9	GO:0071456	cellular response to hypoxia	17/362	241/21556	7.50876e-07	0.000268433	0.0002533	AT1G09070/AT1G15010/AT1G22220/AT1G27730/AT1G72430/AT1G76680/AT2G13790/AT2G18670/AT2G22500/AT2G36220/AT2G40140/AT2G41010/AT3G04640/AT5G20250/AT5G45340/AT5G54490/AT5G59820	17
9	GO:0036294	cellular response to decreased oxygen levels	17/362	243/21556	8.42365e-07	0.000268433	0.0002533	AT1G09070/AT1G15010/AT1G22220/AT1G27730/AT1G72430/AT1G76680/AT2G13790/AT2G18670/AT2G22500/AT2G36220/AT2G40140/AT2G41010/AT3G04640/AT5G20250/AT5G45340/AT5G54490/AT5G59820	17
9	GO:0071453	cellular response to oxygen levels	17/362	243/21556	8.42365e-07	0.000268433	0.0002533	AT1G09070/AT1G15010/AT1G22220/AT1G27730/AT1G72430/AT1G76680/AT2G13790/AT2G18670/AT2G22500/AT2G36220/AT2G40140/AT2G41010/AT3G04640/AT5G20250/AT5G45340/AT5G54490/AT5G59820	17
9	GO:0001666	response to hypoxia	20/362	341/21556	1.4828e-06	0.00035439	0.000334411	AT1G09070/AT1G15010/AT1G22220/AT1G27730/AT1G72430/AT1G76680/AT2G13790/AT2G18670/AT2G22500/AT2G36220/AT2G40140/AT2G41010/AT3G04640/AT3G22800/AT3G48090/AT5G20250/AT5G45340/AT5G54490/AT5G57010/AT5G59820	20
9	GO:0071407	cellular response to organic cyclic compound	18/362	324/21556	1.04577e-05	0.00142822	0.00134771	AT1G01740/AT1G25400/AT1G66350/AT1G72950/AT2G01950/AT2G13790/AT2G18210/AT2G24010/AT3G04640/AT3G06890/AT3G29000/AT3G48090/AT4G08950/AT4G17880/AT4G30410/AT5G19250/AT5G44820/AT5G48485	18
9	GO:0050829	defense response to Gram-negative bacterium	5/362	21/21556	2.11873e-05	0.00253188	0.00238914	AT1G74710/AT3G14310/AT3G48090/AT3G50950/AT4G28490	5
9	GO:0010087	phloem or xylem histogenesis	11/362	160/21556	8.59719e-05	0.00913212	0.0086173	AT1G67790/AT1G69970/AT1G78120/AT2G13820/AT2G32280/AT4G08150/AT4G11280/AT4G21780/AT5G01170/AT5G02030/AT5G60200	11
10	GO:0016144	S-glycoside biosynthetic process	12/199	111/21556	4.87524e-10	1.02543e-07	8.99782e-08	AT1G16400/AT1G65860/AT2G43100/AT3G19710/AT3G56400/AT3G58990/AT4G12030/AT4G13770/AT5G14200/AT5G23010/AT5G23020/AT5G44585	12
10	GO:0019758	glycosinolate biosynthetic process	12/199	111/21556	4.87524e-10	1.02543e-07	8.99782e-08	AT1G16400/AT1G65860/AT2G43100/AT3G19710/AT3G56400/AT3G58990/AT4G12030/AT4G13770/AT5G14200/AT5G23010/AT5G23020/AT5G44585	12
10	GO:0019761	glucosinolate biosynthetic process	12/199	111/21556	4.87524e-10	1.02543e-07	8.99782e-08	AT1G16400/AT1G65860/AT2G43100/AT3G19710/AT3G56400/AT3G58990/AT4G12030/AT4G13770/AT5G14200/AT5G23010/AT5G23020/AT5G44585	12
10	GO:1901659	glycosyl compound biosynthetic process	12/199	122/21556	1.46887e-09	2.31714e-07	2.03322e-07	AT1G16400/AT1G65860/AT2G43100/AT3G19710/AT3G56400/AT3G58990/AT4G12030/AT4G13770/AT5G14200/AT5G23010/AT5G23020/AT5G44585	12
10	GO:0016143	S-glycoside metabolic process	15/199	273/21556	3.98449e-08	3.59173e-06	3.15164e-06	AT1G16400/AT1G65860/AT2G31790/AT2G43100/AT2G47750/AT3G19710/AT3G56400/AT3G58990/AT4G12030/AT4G13770/AT4G32800/AT5G14200/AT5G23010/AT5G23020/AT5G44585	15
10	GO:0009098	leucine biosynthetic process	5/199	15/21556	1.7763e-07	1.40105e-05	1.22938e-05	AT2G43100/AT3G58990/AT5G14200/AT5G23010/AT5G23020	5
10	GO:1901657	glycosyl compound metabolic process	15/199	310/21556	2.08703e-07	1.46324e-05	1.28395e-05	AT1G16400/AT1G65860/AT2G31790/AT2G43100/AT2G47750/AT3G19710/AT3G56400/AT3G58990/AT4G12030/AT4G13770/AT4G32800/AT5G14200/AT5G23010/AT5G23020/AT5G44585	15
10	GO:0009081	branched-chain amino acid metabolic process	7/199	50/21556	3.67013e-07	2.16434e-05	1.89915e-05	AT1G50090/AT2G43100/AT3G19710/AT3G58990/AT5G14200/AT5G23010/AT5G23020	7
10	GO:0071456	cellular response to hypoxia	13/199	241/21556	4.05852e-07	2.16434e-05	1.89915e-05	AT1G07135/AT1G13260/AT1G18300/AT1G65490/AT2G40000/AT3G02040/AT3G46090/AT3G56400/AT4G13395/AT4G24570/AT4G27280/AT5G20150/AT5G20790	13
10	GO:0036294	cellular response to decreased oxygen levels	13/199	243/21556	4.45903e-07	2.16434e-05	1.89915e-05	AT1G07135/AT1G13260/AT1G18300/AT1G65490/AT2G40000/AT3G02040/AT3G46090/AT3G56400/AT4G13395/AT4G24570/AT4G27280/AT5G20150/AT5G20790	13
10	GO:0071453	cellular response to oxygen levels	13/199	243/21556	4.45903e-07	2.16434e-05	1.89915e-05	AT1G07135/AT1G13260/AT1G18300/AT1G65490/AT2G40000/AT3G02040/AT3G46090/AT3G56400/AT4G13395/AT4G24570/AT4G27280/AT5G20150/AT5G20790	13
10	GO:0009082	branched-chain amino acid biosynthetic process	5/199	23/21556	1.87428e-06	8.44764e-05	7.41256e-05	AT2G43100/AT3G58990/AT5G14200/AT5G23010/AT5G23020	5
10	GO:0006551	leucine metabolic process	5/199	24/21556	2.34981e-06	9.88486e-05	8.67368e-05	AT2G43100/AT3G58990/AT5G14200/AT5G23010/AT5G23020	5
10	GO:0044550	secondary metabolite biosynthetic process	15/199	382/21556	2.862e-06	0.00011287	9.90404e-05	AT1G16400/AT1G61810/AT1G65860/AT2G43100/AT3G12900/AT3G19710/AT3G56400/AT3G58990/AT4G12030/AT4G13770/AT4G29310/AT5G14200/AT5G23010/AT5G23020/AT5G44585	15
10	GO:0001666	response to hypoxia	13/199	341/21556	1.82546e-05	0.000646588	0.000567363	AT1G07135/AT1G13260/AT1G18300/AT1G65490/AT2G40000/AT3G02040/AT3G46090/AT3G56400/AT4G13395/AT4G24570/AT4G27280/AT5G20150/AT5G20790	13
10	GO:0044272	sulfur compound biosynthetic process	12/199	292/21556	1.84447e-05	0.000646588	0.000567363	AT1G16400/AT1G65860/AT2G43100/AT3G19710/AT3G56400/AT3G58990/AT4G12030/AT4G13770/AT5G14200/AT5G23010/AT5G23020/AT5G44585	12
10	GO:0009625	response to insect	5/199	39/21556	2.8446e-05	0.000854734	0.000750004	AT3G56400/AT4G13770/AT5G23010/AT5G44568/AT5G44585	5
10	GO:0008272	sulfate transport	3/199	10/21556	8.8663e-05	0.00254302	0.00223142	AT4G08620/AT4G24570/AT5G09470	3
10	GO:0009631	cold acclimation	5/199	61/21556	0.000249394	0.00684206	0.00600371	AT1G18740/AT3G61950/AT4G12470/AT4G25470/AT4G25490	5
11	GO:0009627	systemic acquired resistance	24/323	133/21556	2.65729e-19	8.31062e-17	6.77645e-17	AT1G18350/AT1G26420/AT1G59870/AT1G67980/AT2G04495/AT2G04515/AT2G23680/AT2G25735/AT2G29720/AT2G44070/AT3G26830/AT3G48640/AT3G52520/AT4G14365/AT4G14450/AT4G23170/AT4G23220/AT4G23610/AT5G13320/AT5G18470/AT5G26920/AT5G47850/AT5G55450/AT5G60900	24
11	GO:0001666	response to hypoxia	35/323	341/21556	2.6728e-19	8.31062e-17	6.77645e-17	AT1G02360/AT1G26420/AT1G30720/AT1G57630/AT1G67980/AT1G68840/AT1G72330/AT1G72900/AT1G72910/AT1G76600/AT1G78850/AT2G14247/AT2G15760/AT2G17280/AT2G25735/AT2G28570/AT2G34390/AT2G41100/AT2G44070/AT2G47520/AT3G23170/AT3G46080/AT3G47540/AT3G47720/AT4G10265/AT4G24110/AT4G37710/AT5G20230/AT5G25250/AT5G26920/AT5G27420/AT5G49690/AT5G57220/AT5G57500/AT5G66985	35
11	GO:0009751	response to salicylic acid	38/323	416/21556	4.04788e-19	8.31062e-17	6.77645e-17	AT1G18350/AT1G21240/AT1G21250/AT1G26420/AT1G51920/AT1G55450/AT1G56240/AT1G56250/AT1G65500/AT1G67980/AT1G79680/AT1G80840/AT2G04495/AT2G04515/AT2G25735/AT2G29720/AT2G44070/AT3G48640/AT3G50480/AT4G11521/AT4G14365/AT4G14450/AT4G23170/AT4G23220/AT4G23610/AT4G36030/AT4G36500/AT5G08790/AT5G18470/AT5G24110/AT5G25930/AT5G42830/AT5G47850/AT5G49850/AT5G52760/AT5G54710/AT5G54720/AT5G60900	38
11	GO:0002237	response to molecule of bacterial origin	25/323	153/21556	5.78937e-19	8.31062e-17	6.77645e-17	AT1G21240/AT1G26420/AT1G55450/AT1G59870/AT1G80840/AT2G04495/AT2G04515/AT2G23770/AT2G25735/AT2G29720/AT3G15518/AT3G48640/AT4G14365/AT4G23220/AT4G23610/AT4G36670/AT5G18470/AT5G25930/AT5G26920/AT5G42830/AT5G47850/AT5G48540/AT5G52760/AT5G54720/AT5G60900	25
11	GO:0036293	response to decreased oxygen levels	35/323	351/21556	6.79165e-19	8.31062e-17	6.77645e-17	AT1G02360/AT1G26420/AT1G30720/AT1G57630/AT1G67980/AT1G68840/AT1G72330/AT1G72900/AT1G72910/AT1G76600/AT1G78850/AT2G14247/AT2G15760/AT2G17280/AT2G25735/AT2G28570/AT2G34390/AT2G41100/AT2G44070/AT2G47520/AT3G23170/AT3G46080/AT3G47540/AT3G47720/AT4G10265/AT4G24110/AT4G37710/AT5G20230/AT5G25250/AT5G26920/AT5G27420/AT5G49690/AT5G57220/AT5G57500/AT5G66985	35
11	GO:0070482	response to oxygen levels	35/323	352/21556	7.44235e-19	8.31062e-17	6.77645e-17	AT1G02360/AT1G26420/AT1G30720/AT1G57630/AT1G67980/AT1G68840/AT1G72330/AT1G72900/AT1G72910/AT1G76600/AT1G78850/AT2G14247/AT2G15760/AT2G17280/AT2G25735/AT2G28570/AT2G34390/AT2G41100/AT2G44070/AT2G47520/AT3G23170/AT3G46080/AT3G47540/AT3G47720/AT4G10265/AT4G24110/AT4G37710/AT5G20230/AT5G25250/AT5G26920/AT5G27420/AT5G49690/AT5G57220/AT5G57500/AT5G66985	35
11	GO:0071456	cellular response to hypoxia	24/323	241/21556	2.71636e-13	2.42455e-11	1.97697e-11	AT1G02360/AT1G30720/AT1G57630/AT1G68840/AT1G72900/AT1G72910/AT1G76600/AT1G78850/AT2G14247/AT2G25735/AT2G41100/AT2G47520/AT3G23170/AT3G46080/AT3G47720/AT4G10265/AT4G24110/AT4G37710/AT5G20230/AT5G25250/AT5G26920/AT5G27420/AT5G57220/AT5G66985	24
11	GO:0036294	cellular response to decreased oxygen levels	24/323	243/21556	3.25686e-13	2.42455e-11	1.97697e-11	AT1G02360/AT1G30720/AT1G57630/AT1G68840/AT1G72900/AT1G72910/AT1G76600/AT1G78850/AT2G14247/AT2G25735/AT2G41100/AT2G47520/AT3G23170/AT3G46080/AT3G47720/AT4G10265/AT4G24110/AT4G37710/AT5G20230/AT5G25250/AT5G26920/AT5G27420/AT5G57220/AT5G66985	24
11	GO:0071453	cellular response to oxygen levels	24/323	243/21556	3.25686e-13	2.42455e-11	1.97697e-11	AT1G02360/AT1G30720/AT1G57630/AT1G68840/AT1G72900/AT1G72910/AT1G76600/AT1G78850/AT2G14247/AT2G25735/AT2G41100/AT2G47520/AT3G23170/AT3G46080/AT3G47720/AT4G10265/AT4G24110/AT4G37710/AT5G20230/AT5G25250/AT5G26920/AT5G27420/AT5G57220/AT5G66985	24
11	GO:0042430	indole-containing compound metabolic process	21/323	185/21556	6.80799e-13	4.56136e-11	3.71932e-11	AT1G18570/AT1G21120/AT1G25220/AT1G26420/AT1G27020/AT1G51920/AT1G53990/AT1G56240/AT1G56250/AT1G59870/AT2G04400/AT2G23680/AT2G32030/AT3G26830/AT3G44300/AT3G54640/AT3G57460/AT4G36500/AT5G05730/AT5G11140/AT5G57220	21
11	GO:0042435	indole-containing compound biosynthetic process	14/323	120/21556	3.48756e-09	2.12424e-07	1.7321e-07	AT1G18570/AT1G25220/AT1G26420/AT1G51920/AT1G53990/AT1G56250/AT2G04400/AT2G23680/AT2G32030/AT3G26830/AT3G44300/AT3G54640/AT5G05730/AT5G57220	14
11	GO:0002376	immune system process	20/323	311/21556	5.57994e-08	3.11547e-06	2.54034e-06	AT1G17600/AT1G18570/AT1G21240/AT1G59870/AT1G67980/AT2G23770/AT2G35930/AT3G04210/AT3G11840/AT3G14840/AT4G12480/AT4G18205/AT4G24110/AT4G37370/AT5G13320/AT5G25440/AT5G44870/AT5G47220/AT5G57220/AT5G64890	20
11	GO:0006955	immune response	18/323	306/21556	9.56543e-07	4.57774e-05	3.73268e-05	AT1G17600/AT1G18570/AT1G21240/AT1G59870/AT1G67980/AT2G23770/AT3G04210/AT3G14840/AT4G12480/AT4G18205/AT4G24110/AT4G37370/AT5G13320/AT5G25440/AT5G44870/AT5G47220/AT5G57220/AT5G64890	18
11	GO:0071407	cellular response to organic cyclic compound	18/323	324/21556	2.16059e-06	9.04746e-05	7.37727e-05	AT1G18350/AT1G21240/AT1G59870/AT1G67160/AT1G67980/AT2G20142/AT2G25735/AT2G32030/AT2G41230/AT2G44080/AT4G14365/AT4G36030/AT4G36500/AT5G01210/AT5G25930/AT5G49850/AT5G54710/AT5G60900	18
11	GO:0009723	response to ethylene	16/323	264/21556	2.62724e-06	0.000103544	8.44294e-05	AT1G03800/AT1G04370/AT1G25220/AT1G62380/AT1G65500/AT2G28570/AT2G31230/AT2G33710/AT2G41230/AT3G18930/AT3G23240/AT3G50480/AT5G05730/AT5G10520/AT5G44420/AT5G47220	16
11	GO:0098754	detoxification	12/323	157/21556	4.57493e-06	0.000170289	0.000138853	AT1G02920/AT1G02930/AT1G59870/AT1G64710/AT1G69920/AT2G04040/AT3G44300/AT4G02520/AT4G23030/AT5G24760/AT5G52450/AT5G64120	12
11	GO:0006026	aminoglycan catabolic process	4/323	11/21556	1.50284e-05	0.000437785	0.000356968	AT1G02360/AT3G47540/AT4G01700/AT4G19750	4
11	GO:0006030	chitin metabolic process	4/323	11/21556	1.50284e-05	0.000437785	0.000356968	AT1G02360/AT3G47540/AT4G01700/AT4G19750	4
11	GO:0006032	chitin catabolic process	4/323	11/21556	1.50284e-05	0.000437785	0.000356968	AT1G02360/AT3G47540/AT4G01700/AT4G19750	4
11	GO:0046348	amino sugar catabolic process	4/323	11/21556	1.50284e-05	0.000437785	0.000356968	AT1G02360/AT3G47540/AT4G01700/AT4G19750	4
11	GO:1901072	glucosamine-containing compound catabolic process	4/323	11/21556	1.50284e-05	0.000437785	0.000356968	AT1G02360/AT3G47540/AT4G01700/AT4G19750	4
11	GO:0071398	cellular response to fatty acid	13/323	215/21556	2.34086e-05	0.000603221	0.000491864	AT1G62380/AT1G72910/AT2G04495/AT2G15760/AT2G20142/AT3G22160/AT3G23240/AT3G57460/AT4G14365/AT4G36500/AT5G26170/AT5G47220/AT5G60900	13
11	GO:0009698	phenylpropanoid metabolic process	10/323	143/21556	6.11109e-05	0.00151646	0.00123651	AT1G15670/AT1G18400/AT1G59870/AT1G67980/AT1G80440/AT3G13610/AT3G21560/AT4G19370/AT5G20230/AT5G64120	10
11	GO:0052544	defense response by callose deposition in cell wall	4/323	16/21556	7.81113e-05	0.00182908	0.00149143	AT1G18570/AT1G59870/AT3G54640/AT5G57220	4
11	GO:0071369	cellular response to ethylene stimulus	8/323	94/21556	8.48289e-05	0.00189451	0.00154478	AT1G03800/AT1G04370/AT2G31230/AT2G33710/AT2G41230/AT3G23240/AT5G10520/AT5G47220	8
11	GO:0010150	leaf senescence	15/323	320/21556	0.000106448	0.00230065	0.00187594	AT1G21240/AT1G26420/AT2G25735/AT3G02790/AT3G25010/AT3G47540/AT4G14365/AT4G37370/AT5G08790/AT5G17860/AT5G18470/AT5G24110/AT5G25930/AT5G48540/AT5G54710	15
11	GO:1901071	glucosamine-containing compound metabolic process	4/323	19/21556	0.000160547	0.00316372	0.00257969	AT1G02360/AT3G47540/AT4G01700/AT4G19750	4
11	GO:0002831	regulation of response to biotic stimulus	12/323	230/21556	0.000194795	0.00372894	0.00304057	AT1G17600/AT1G21240/AT1G59870/AT1G80840/AT3G14840/AT3G26830/AT4G36030/AT5G13320/AT5G25440/AT5G26920/AT5G39670/AT5G47220	12
11	GO:0009873	ethylene-activated signaling pathway	7/323	86/21556	0.00031024	0.00547002	0.00446024	AT1G03800/AT1G04370/AT2G31230/AT2G33710/AT2G41230/AT3G23240/AT5G47220	7
11	GO:0032101	regulation of response to external stimulus	12/323	245/21556	0.000347109	0.00589066	0.00480323	AT1G17600/AT1G21240/AT1G59870/AT1G80840/AT3G14840/AT3G26830/AT4G36030/AT5G13320/AT5G25440/AT5G26920/AT5G39670/AT5G47220	12
11	GO:0009404	toxin metabolic process	6/323	66/21556	0.000461212	0.00753688	0.00614554	AT1G02920/AT1G02930/AT1G56250/AT1G69920/AT3G26830/AT4G02520	6
11	GO:0008219	cell death	11/323	223/21556	0.000572677	0.0087203	0.00711051	AT1G59870/AT2G15760/AT2G31880/AT2G38860/AT3G13610/AT3G57330/AT4G18205/AT4G23170/AT4G25110/AT5G13320/AT5G44870	11

## Sheet: Table S10
Supplementary Table 10. List of exemplary genes from the transcriptome analysis.
GeneID	Gene name	full Gene name	cluster	tissue	regulation	log2 fold change	adjusted p- value	Description (from TAIR)
AT1G54160	NF-YA5	nuclear factor Y, subunit A5	cluster 3	shoots	upregulated in BX+	1.27	< 0.0001	Encodes a member of the CCAAT-binding transcription factor (CBF-B/NF-YA) family. Expression is upregulated in response to ABA and drought. This regulation appears to be mediated by MIR169A which is downregulated in response to drought. NFYA5 is a target of MIR169A. Loss of function mutations are hypersensitive to drought.
AT1G51140	AKS1	ABA-RESPONSIVE KINASE SUBSTRATE 1	cluster 3	shoots	upregulated in BX+	1.02	< 0.0001	Encodes a basic helix-loop-helix-type transcription factor involved in photoperiodism flowering. Binds to the E-box cis-element in the CONSTANS (CO) promoter to regulate flowering. Interacts with CFL1 and along with CFLAP2 negatively regulates cuticle development. Binds to the potassium channel gene KAT1 as a dimer. The DNA-binding capacity is inhibited in response to ABA through phosphorylation-…
AT1G75040	PR5	PATHOGENESIS-RELATED GENE 5	cluster 2	shoots	upregulated in BX+	1.28	0.03	Thaumatin-like protein involved in response to pathogens. mRNA level of the PR-5 gene (At1g75040)is significantly changed after cutting the inflorescence stem indicating the existence of a network of signal transducing pathways as other stress-regulated genes (At5g01410, At3g17800, At1g29930)do not response to the treatment.
AT3G57260	PR2	PATHOGENESIS-RELATED GENE 2	cluster 2	shoots	upregulated in BX+	1.75	0.002	beta 1,3-glucanase; callose degradation enzyme. Its subcellular localization is affected by alpha-1-COP. Loss-of-function of alpha-1-COP elevates the callose accumulation at PD by affecting subcellular protein localization of callose degradation by this enzyme.
AT1G15820	LHCB6	light harvesting complex photosystem II subunit 6	cluster10	shoots	downregulated in BX+	-1.25	0.003	Lhcb6 protein (Lhcb6), light harvesting complex of photosystem II.
AT1G67090	RBCS1A	RIBULOSE BISPHOSPHATE CARBOXYLASE SMALL CHAIN 1A	cluster10	shoots	downregulated in BX+	-1.3	0.006	Encodes a member of the Rubisco small subunit (RBCS) multigene family: RBCS1A (At1g67090), RBCS1B (At5g38430), RBCS2B (At5g38420), and RBCS3B (At5g38410). Functions to yield sufficient Rubisco content for leaf photosynthetic capacity.
AT5G45930	CHLI2	MAGNESIUM CHELATASE I2	cluster10	shoots	downregulated in BX+	-1.04	0.003	encodes a second Chl I gene (CHLI2), a subunit of magnesium chelatase which is required for chlorophyll biosynthesis. Has ATPase activity, regulated by TRX-f. Involved in the assembly of the Mg chelatase complex.
AT1G72910	TN8	TIR-NBS8	cluster 13	shoots	downregulated in BX+	-1.83	0.0008	Nucleotide-binding, leucine-rich repeat (NLR) gene regulated by nonsense-mediated mRNA decay (NMD) genes UPF1 and UPF3.
AT1G72920	TN9	TIR-NBS9	cluster 13	shoots	downregulated in BX+	-2.6	< 0.0001	Toll-Interleukin-Resistance (TIR) domain family protein;(source:Araport11)
AT1G70560	TAA1	TRYPTOPHAN AMINOTRANSFERASE OF ARABIDOPSIS 1	cluster 9	shoots	downregulated in BX+	-1.02	< 0.0001	TAA1 is involved in the shade-induced production of indole-3-pyruvate (IPA), a precursor to IAA, a biologically active auxin. It is also involved in regulating many aspects of plant growth and development from embryogenesis to flower formation and plays a role in ethylene-mediated signaling. This enzyme can catalyze the formation of IPA from L-tryptophan. Though L-Trp is expected to be the prefer…
AT1G77690	LAX3	LIKE AUX1 3	cluster 9	shoots	downregulated in BX+	-1.06	0.002	Encodes an auxin influx carrier LAX3 (Like Aux1) that promotes lateral root emergence. Auxin-induced expression of LAX3 in turn induces a selection of cell-wall-remodelling enzymes, which are likely to promote cell separation in advance of developing lateral root primordia.
AT5G14750	MYB66/WER	MYB DOMAIN PROTEIN 66/WEREWOLF 1	cluster 3	roots	upregulated in BX+	1.24	0.02	Encodes a MyB-related protein containing R2 and R3 repeats, involved in root and hypocotyl epidermal cell fate determination. Loss of function mutations make extra root hairs. Nuclear localized protein is a positive regulator for expression of CAPRICE (CPC).
AT5G40330	MYB23	MYB DOMAIN PROTEIN 23	cluster 3	roots	upregulated in BX+	1.47	0.002	Encodes a MYB gene that, when overexpressed ectopically, can induce ectopic trichome formation. It is a member of subgroup 15, together with WER and GL1. Members of this subgroup share a conserved motif of 19 amino acids in the putative transcription activation domain at the C-terminal end. The gene is expressed in leaves, stems, flowers, seeds and roots and quite strongly in trichomes. There is …
AT1G32100	PRR1	PINORESINOL REDUCTASE 1	cluster 4	roots	upregulated in BX+	1.26	< 0.0001	Encodes a pinoresinol reductase involved in lignan biosynthesis. Expressed strongly in roots and less strongly in stems. Shows specificity for pinoresinol and not lariciresinol.
AT5G16600	MYB43	myb domain protein 43	cluster 4	roots	upregulated in BX+	1.1	0.0001	Encodes a transcriptional regulator that directly activates lignin biosynthesis genes and phenylalanine biosynthesis genes during secondary wall formation.
AT5G58860	CYP86A1/HORST	cytochrome P450, family 86, subfamily A, polypeptide 1/ HYDROXYLASE OF ROOT SUBERIZED TISSUE	cluster 4	roots	upregulated in BX+	0.71643	0.0437679	Encodes a member of the CYP86A subfamily of cytochrome p450 genes. Expressed significantly only in root tissue.
AT3G11430	GPAT5	GLYCEROL-3-PHOSPHATE sn-2-ACYLTRANSFERASE 5	cluster 4	roots	upregulated in BX+	0.798577	0.0088024	Encodes a protein with glycerol-3-phosphate acyltransferase activity, involved in the biosynthesis of suberin polyester.
AT3G44540	FAR4	FATTY ACID REDUCTASE 4	cluster 4	roots	upregulated in BX+	0.801919	0.0265463	Encodes a member of the eight-member gene family encoding alcohol-forming fatty acyl-CoA reductases (FARs) identified in Arabidopsis thaliana. Three of the FARs, FAR1 (At5g22500), FAR4 (At3g44540) and FAR5 (At3g44550), are shown to generate the fatty alcohols found in root, seed coat, and wound-induced leaf tissue.
AT5G41040	ASFT	ALIPHATIC SUBERIN FERULOYL-TRANSFERASE	cluster 4	roots	upregulated in BX+	0.714823	0.0441548	Encodes a feruloyl-CoA transferase required for suberin synthesis. Has feruloyl-CoA-dependent feruloyl transferase activity towards substrates with a primary alcohol.
AT3G28007	SWEET4	NA	cluster 1	roots	upregulated in BX+	3.22	0.004	Nodulin MtN3 family protein;(source:Araport11)
AT5G23660	SWEET12	NA	cluster 1	roots	upregulated in BX+	2.73	0.0003	Encodes a member of the SWEET sucrose efflux transporter family proteins.
AT1G18350	MKK7	MAP KINASE KINASE7	cluster 11	roots	downregulated in BX+	-4.72	0.02	MAP kinase kinase7. Member of plant mitogen-activated protein kinase kinase group D. Negative regulator of polar auxin transport. Overexpression leads to activation of basal and systemic acquired resistance.
AT1G80840	WRKY40	WRKY DNA-BINDING PROTEIN 40	cluster 11	roots	downregulated in BX+	-2.68	0.02	Pathogen-induced transcription factor. Binds W-box sequences in vitro. Forms protein complexes with itself and with WRKY40 and WRKY60. Coexpression with WRKY18 or WRKY60 made plants more susceptible to both P. syringae and B. cinerea. WRKY18, WRKY40, and WRKY60 have partially redundant roles in response to the hemibiotrophic bacterial pathogen Pseudomonas syringae and the necrotrophic fungal path…
AT4G23170	CRK9	CYSTEINE-RICH RLK (RECEPTOR-LIKE PROTEIN KINASE) 9	cluster 11	roots	downregulated in BX+	-3.75	0.005	Induced in response to Salicylic acid.Similar to receptor-like kinase 4 and 5. NPR1, a known positive regulator of the SA signaling pathway is responsible for the SA-dependent induction and constitutive repression of EP1 gene's basal expression.
AT1G72900	TN7	TIR-NBS7	cluster 11	roots	downregulated in BX+	-2.74	0.001	Positively affects plant immunity; can degrade oxidized forms of nicotinamide adenine dinucleotide. Downregulated by miR158a by cleaving its 30-untranslated region. The EDS1-PAD4-ADR1 complex is required for TN7-mediated immunity.
AT1G72910	TN8	TIR-NBS8	cluster 11	roots	downregulated in BX+	-4.31	< 0.0001	Nucleotide-binding, leucine-rich repeat (NLR) gene regulated by nonsense-mediated mRNA decay (NMD) genes UPF1 and UPF3.
AT1G65860	FMO GS-OX1	FLAVIN-MONOOXYGENASE GLUCOSINOLATE S-OXYGENASE 1	cluster 10	roots	downregulated in BX+	-1.71	0.03	belongs to the flavin-monooxygenase (FMO) family, encodes a glucosinolate S-oxygenase that catalyzes the conversion of methylthioalkyl glucosinolates to methylsulfinylalkyl glucosinolates
AT5G14200	IMD1	ISOPROPYLMALATE DEHYDROGENASE 1	cluster 10	roots	downregulated in BX+	-2	0.01	The AtIMD1 is one out of 3 genes encoding the enzyme 3-isopropylmalate dehydrogenase involved in leucine biosynthesis in Arabidopsis. Its subcellular location has been targeted to plastids. Encodes methylthioalkylmalate dehydrogenase. Involved in glucosinolate biosynthesis, in methionine chain elongation.
